# Supplementary material for: Enhancing folic acid metabolism suppresses defects associated with loss of Drosophila mitofusin
Source: Cell Death Dis. 2019 Mar 25;10(4):288. doi: 10.1038/s41419-019-1496-2 (PMC6433915; doi:10.1038/s41419-019-1496-2)
Supplement: Supplementary file 1 — Table 1 [file 41419_2019_1496_MOESM1_ESM.xlsx]

## Sheet: ANOVA (Mfn RNAi)
Gene Symbol	Column #	Column ID	gene_assignment	RefSeq	Fold-Change(da>Mfn2 RNAi vs. daGal4/+)	p-value(da>Mfn2 RNAi vs. daGal4/+)	stepup(p-value(da>Mfn2 RNAi vs. daGal4/+))	stepdown(p-value(da>Mfn2 RNAi vs. daGal4/+))	qvalue(p-value(da>Mfn2 RNAi vs. daGal4/+))	F(Genotype)	SS(Genotype)	SS(Error)	F(Error)
CG13947	694	18132956	FBtr0078005 // CG13947 // CG13947 gene product from transcript CG13947-RA // 21E2-21E2	FBtr0078005	15.3121	2.39052e-12	3.5471e-09	3.89703e-08	1.82673e-09	97.1483	54.7781	2.0299	1
Cyp12d1-d	6098	18163328	FBtr0089418 // Cyp12d1-d // CG33503 gene product from transcript CG33503-RA // 47D4-47D	FBtr0089418	9.29592	3.04393e-09	4.28302e-07	4.89854e-05	2.20572e-07	57.8403	52.1019	3.24284	1
CG13905	6708	18167031	FBtr0289973 // CG13905 // CG13905 gene product from transcript CG13905-RB // 61D4-61D4	FBtr0289973	7.46609	7.81488e-08	4.25181e-06	0.00122924	2.18965e-06	43.0231	48.2839	4.0402	1
CG8960	6753	18167307	FBtr0072871 // CG8960 // CG8960 gene product from transcript CG8960-RA // 62D2-62D2 //	FBtr0072871	6.61887	3.56973e-11	1.6058e-08	5.80155e-07	8.26976e-09	115.593	43.1616	1.34421	1
CG42876	3175	18146471	FBtr0304142 // CG42876 // CG42876 gene product from transcript CG42876-RA // 35D4-35D4	FBtr0304142	6.49724	2.2235e-10	6.59854e-08	3.60522e-06	3.3982e-08	55.6028	25.4339	1.64672	1
CG14515	10653	18188953	FBtr0085389 // CG14515 // CG14515 gene product from transcript CG14515-RA // 99A1-99A1	FBtr0085389	6.20044	1.48103e-09	2.65642e-07	2.39076e-05	1.36804e-07	37.6022	20.7043	1.98221	1
CG4500	604	18132486	FBtr0080591 // CG4500 // CG4500 gene product from transcript CG4500-RA // 34F1-34F1 //	FBtr0080591	6.15033	1.56411e-09	2.71589e-07	2.52393e-05	1.39866e-07	56.8093	31.2167	1.9782	1
CG12826	5253	18158785	FBtr0088943 // CG12826 // CG12826 gene product from transcript CG12826-RA // 43E9-43E9	FBtr0088943	5.89433	9.9642e-06	0.000169766	0.144123	8.74282e-05	9.66958	17.2457	6.42058	1
y	13586	18205963	FBtr0070071 // y // yellow // 1A5-1A5|1-0.0 cM // 30980 /// NM_057444 // y // yellow //	FBtr0070071	4.62303	1.01147e-11	5.74893e-09	1.64546e-07	2.96066e-09	358.158	75.4479	0.758358	1
CG30059	6233	18164218	FBtr0087715 // CG30059 // CG30059 gene product from transcript CG30059-RA // 50A5-50A5	FBtr0087715	4.29314	2.33044e-07	9.25484e-06	0.00361504	4.76618e-06	39.9726	27.4028	2.46794	1
CG8112	9952	18185172	FBtr0081904 // CG8112 // CG8112 gene product from transcript CG8112-RA // 85A5-85A8 //	FBtr0081904	4.24182	5.10967e-12	4.64067e-09	8.32672e-08	2.38991e-09	96.1606	16.6357	0.622797	1
CG42262	15781	18218134	FBtr0299576 // CG42262 // CG42262 gene product from transcript CG42262-RA // 9A2-9A3 //	FBtr0299576	4.06946	1.17365e-09	2.25369e-07	1.89597e-05	1.16063e-07	45.5926	14.4248	1.13899	1
CG11425	7360	18170573	FBtr0078507 // CG11425 // CG11425 gene product from transcript CG11425-RA // 79E4-79E4	FBtr0078507	3.84921	5.73612e-07	1.88002e-05	0.008801	9.68196e-06	22.4778	14.9883	2.4005	1
	13350	18204868	---	---	3.77927	9.26577e-05	0.000981396	1	0.000505412	7.38728	10.8676	5.29602	1
Nmdmc	11455	18193862	NM_057582 // Nmdmc // NAD-dependent methylenetetrahydrofolate dehydrogenase // 85C3-85C	NM_057582	3.62767	7.32754e-07	2.2566e-05	0.0111973	1.16214e-05	30.1925	19.0644	2.27315	1
cutlet	2005	18139932	FBtr0077541 // cutlet // CG33122 gene product from transcript CG33122-RA // 24C1-24C1 /	FBtr0077541	3.44824	5.38025e-12	4.64067e-09	8.76659e-08	2.38991e-09	78.6977	10.0526	0.459854	1
CG30033	4371	18153302	FBtr0088117 // CG30033 // CG30033 gene product from transcript CG30033-RB // 47F1-47F1	FBtr0088117	3.35702	6.11796e-07	1.95799e-05	0.00937264	1.00835e-05	13.0872	7.11079	1.95602	1
CG11796	8873	18179144	FBtr0078226 // CG11796 // CG11796 gene product from transcript CG11796-RA // 77C3-77C3	FBtr0078226	3.34531	1.63938e-10	5.14575e-08	2.6591e-06	2.65003e-08	68.35	12.5401	0.660489	1
MFS3	706	18133013	NM_134728 // MFS3 // Major Facilitator Superfamily Transporter 3 // 21F1-21F1 // 33292	NM_134728	3.33191	3.01783e-11	1.44873e-08	4.9058e-07	7.46088e-09	432.858	64.2329	0.534213	1
CG33511	2937	18145284	FBtr0091451 // CG33511 // CG33511 gene product from transcript CG33511-RA // 39A1-39A1	FBtr0091451	3.30593	9.20127e-06	0.000158924	0.133314	8.18447e-05	14.6205	11.6951	2.87968	1
snoRNA:Psi18S-525c	1569	18137376	NR_003767 // snoRNA:Psi18S-525c // ncRNA // 38C6-38C6 // 5740385	NR_003767	3.29222	6.90717e-05	0.000786855	0.938371	0.000405225	27.6283	30.9388	4.03137	1
ade2	1857	18138844	FBtr0079219 // ade2 // adenosine 2 // 26B3-26B3|2-17.7 cM // 33847 /// NM_057864 // ade	FBtr0079219	3.26877	1.54548e-07	6.93508e-06	0.00241188	3.57152e-06	21.1809	9.0612	1.54008	1
Cyp6w1	3613	18149111	NM_136362 // Cyp6w1 // CG8345 gene product from transcript CG8345-RA // 42A12-42A12 //	NM_136362	3.24571	5.01867e-12	4.64067e-09	8.17944e-08	2.38991e-09	325.514	37.3041	0.412562	1
mRpL37	13072	18203018	NM_079582 // mRpL37 // mitochondrial ribosomal protein L37 // 86C6-86C6 // 41293 /// FB	NM_079582	3.24547	1.4242e-17	2.32458e-13	2.32458e-13	1.19714e-13	440.508	11.6141	0.0949149	1
CG5195	8875	18179154	FBtr0078223 // CG5195 // CG5195 gene product from transcript CG5195-RC // 77C3-77C4 //	FBtr0078223	3.23814	8.54589e-09	8.4537e-07	0.000136697	4.3536e-07	54.6974	15.6281	1.02859	1
CG7142	12189	18198056	FBtr0083600 // CG7142 // CG7142 gene product from transcript CG7142-RA // 91A1-91A1 //	FBtr0083600	3.10818	6.67566e-07	2.09137e-05	0.0102128	1.07704e-05	21.6575	10.4493	1.73692	1
ade3	1858	18138851	FBtr0079431 // ade3 // adenosine 3 // 27D4-27D4 // 33986 /// NM_078773 // ade3 // adeno	FBtr0079431	3.0473	1.94304e-10	5.98382e-08	3.15125e-06	3.08162e-08	86.0215	13.7207	0.574212	1
Cyp6a2	4901	18156154	FBtr0086133 // Cyp6a2 // Cytochrome P450-6a2 // 42D1-42D1 // 35587 /// NM_078904 // Cyp	FBtr0086133	2.98609	1.0212e-08	9.74736e-07	0.000163226	5.01982e-07	102.188	25.9019	0.912499	1
CG6385	5619	18160841	FBtr0089560 // CG6385 // CG6385 gene product from transcript CG6385-RA // 54E8-54E8 //	FBtr0089560	2.98459	9.64156e-09	9.31181e-07	0.000154147	4.79551e-07	37.09	9.32263	0.904865	1
CG12520	8612	18177842	FBtr0113169 // CG12520 // CG12520 gene product from transcript CG12520-RB // 69F1-69F1	FBtr0113169	2.94753	2.81194e-09	4.21069e-07	4.52912e-05	2.16848e-07	239.974	50.3014	0.754602	1
CG17107	1041	18134874	FBtr0080107 // CG17107 // CG17107 gene product from transcript CG17107-RB // 32A4-32A4	FBtr0080107	2.94697	7.60067e-09	7.8024e-07	0.000121668	4.01818e-07	92.0918	21.9257	0.857109	1
Cyp4e3	2002	18139914	FBtr0079925 // Cyp4e3 // Cytochrome P450-4e3 // 30C7-30C7 // 34291 /// NM_078803 // Cyp	FBtr0079925	2.93232	0.00227512	0.0120549	1	0.00620818	13.6711	26.0937	6.87122	1
CG5955	7301	18170267	FBtr0078197 // CG5955 // CG5955 gene product from transcript CG5955-RA // 77C4-77C4 //	FBtr0078197	2.90724	6.72318e-08	3.81361e-06	0.00105924	1.96398e-06	28.5604	8.8496	1.11548	1
CG11619	8807	18178792	FBtr0075046 // CG11619 // CG11619 gene product from transcript CG11619-RA // 75F2-75F2	FBtr0075046	2.90334	9.05997e-07	2.65153e-05	0.0137974	1.36552e-05	21.9949	9.80079	1.60414	1
Uro	411	18131170	NM_057431 // Uro // Urate oxidase // 28C3-28C3 // 34060 /// FBtr0079486 // Uro // Urate	NM_057431	2.8346	8.45154e-06	0.00014897	0.122754	7.67184e-05	32.1683	19.2721	2.15677	1
	9712	18183828	---	---	2.81919	0.000995857	0.00633699	1	0.0032635	8.42758	12.2405	5.22874	1
mir-956	9339	18181545	NR_048265 // mir-956 // mir-956 stem loop // 68D4-68D4 // 12798206 /// FBtr0304425 // M	NR_048265	2.81329	5.39979e-09	6.20672e-07	8.66192e-05	3.19642e-07	26.8498	5.60223	0.751143	1
CG3590	12143	18197820	FBtr0083373 // CG3590 // CG3590 gene product from transcript CG3590-RA // 89E8-89E8 //	FBtr0083373	2.80774	3.64016e-11	1.6058e-08	5.91528e-07	8.26976e-09	75.9227	8.47913	0.402052	1
ImpL3	7944	18173921	FBtr0332065 // ImpL3 // Ecdysone-inducible gene L3 // 65A11-65A11 // 45880 /// NM_00127	FBtr0332065	2.79009	1.55795e-12	2.94592e-09	2.54071e-08	1.51713e-09	290.679	22.0363	0.272915	1
CG2076	14022	18208447	FBtr0073428 // CG2076 // CG2076 gene product from transcript CG2076-RA // 10A4-10A4 //	FBtr0073428	2.7781	3.5951e-14	1.95597e-10	5.86648e-10	1.00731e-10	126.942	6.15355	0.174511	1
CG10383	2673	18143774	FBtr0089628 // CG10383 // CG10383 gene product from transcript CG10383-RA // 37A1-37A1	FBtr0089628	2.77712	6.05561e-07	1.94184e-05	0.00927829	1.00003e-05	22.4276	8.65538	1.38933	1
Spat	13643	18206366	NM_078507 // Spat // Serine pyruvate aminotransferase // 6B1-6B1 // 31587 /// FBtr00709	NM_078507	2.74508	4.68562e-09	5.70737e-07	7.52374e-05	2.93925e-07	39.4069	7.695	0.702974	1
CG3999	10025	18185555	FBtr0082225 // CG3999 // CG3999 gene product from transcript CG3999-RA // 86A2-86A2 //	FBtr0082225	2.7129	7.86192e-08	4.2632e-06	0.00123648	2.19552e-06	38.791	10.7377	0.996513	1
	143	18130273	---	---	2.68228	0.0411855	0.115702	1	0.0595857	1.37177	5.74774	15.0841	1
CG14963	8288	18176125	FBtr0073111 // CG14963 // CG14963 gene product from transcript CG14963-RA // 63B8-63B8	FBtr0073111	2.6701	1.29059e-08	1.14484e-06	0.000205953	5.89584e-07	26.5342	5.58899	0.758279	1
CG14957	6784	18167509	FBtr0073038 // CG14957 // CG14957 gene product from transcript CG14957-RA // 63B10-63B1	FBtr0073038	2.66245	3.74889e-05	0.00048563	0.521137	0.000250096	9.64621	6.54573	2.44289	1
Cyp4ac3	841	18133759	NM_135074 // Cyp4ac3 // CG14031 gene product from transcript CG14031-RA // 25D2-25D2 //	NM_135074	2.64443	2.84533e-09	4.21742e-07	4.58232e-05	2.17194e-07	97.6442	16.5894	0.611627	1
CG42633	13071	18203013	FBtr0302274 // CG42633 // CG42633 gene product from transcript CG42633-RA // 86C6-86C6	FBtr0302274	2.62332	4.22006e-08	2.71181e-06	0.000667611	1.39656e-06	41.7356	9.91815	0.855512	1
Cyp12d1-p	6072	18163186	FBtr0089419 // Cyp12d1-p // CG30489 gene product from transcript CG30489-RA // 47D4-47D	FBtr0089419	2.60977	1.18748e-08	1.06495e-06	0.000189545	5.4844e-07	142.456	28.3158	0.715565	1
CG30022	5941	18162584	FBtr0289990 // CG30022 // CG30022 gene product from transcript CG30022-RB // 47F8-47F8	FBtr0289990	2.58709	1.02144e-11	5.74893e-09	1.66147e-07	2.96066e-09	190.474	15.4836	0.292643	1
CG31089	10828	18189932	FBtr0084942 // CG31089 // CG31089 gene product from transcript CG31089-RA // 96F7-96F7	FBtr0084942	2.54749	0.000112432	0.00114338	1	0.000588832	10.4442	7.8792	2.71588	1
CG16898	5685	18161213	FBtr0086325 // CG16898 // CG16898 gene product from transcript CG16898-RA // 56F4-56F4	FBtr0086325	2.5195	9.42917e-08	4.91702e-06	0.00148075	2.53223e-06	34.0368	8.28002	0.87576	1
	177	18130341	---	---	2.51807	0.0491158	0.131702	1	0.0678254	1.20014	4.7849	14.353	1
CG34316	11026	18190954	FBtr0112514 // CG34316 // CG34316 gene product from transcript CG34316-RA // 88E3-88E3	FBtr0112514	2.51646	3.7411e-06	7.91987e-05	0.0554368	4.07868e-05	48.3869	20.0038	1.48829	1
CG3285	783	18133453	FBtr0077586 // CG3285 // CG3285 gene product from transcript CG3285-RA // 23E4-23E4 //	FBtr0077586	2.50872	7.53508e-12	4.73029e-09	1.22611e-07	2.43607e-09	114.339	8.39294	0.264254	1
snoRNA:Psi18S-640g	1554	18137346	NR_003779 // snoRNA:Psi18S-640g // ncRNA // 38C6-38C6 // 5740698	NR_003779	2.49746	6.9789e-06	0.000128566	0.101892	6.62107e-05	15.7255	7.05138	1.61426	1
CG12224	11969	18196830	FBtr0306697 // CG12224 // CG12224 gene product from transcript CG12224-RC // 87A4-87A4	FBtr0306697	2.49275	3.9606e-08	2.6172e-06	0.00062711	1.34784e-06	28.9555	6.11951	0.760831	1
CG34165	1586	18137466	FBtr0112356 // CG34165 // CG34165 gene product from transcript CG34165-RA // 35B4-35B4	FBtr0112356	2.48036	7.05902e-06	0.000129749	0.103035	6.68199e-05	22.1333	9.79396	1.593	1
CG42523	1650	18137839	FBtr0332499 // CG42523 // CG42523 gene product from transcript CG42523-RB // 25A4-25A4	FBtr0332499	2.46781	2.92385e-09	4.22328e-07	4.70704e-05	2.17496e-07	60.9433	8.96538	0.529597	1
CG5999	12007	18197071	FBtr0302379 // CG5999 // CG5999 gene product from transcript CG5999-RB // 87C8-87C8 //	FBtr0302379	2.44969	4.99508e-07	1.68798e-05	0.00767855	8.693e-06	265	76.54	1.03979	1
Mal-B2	1071	18135001	NM_001201862 // Mal-B2 // Maltase B2 // 33A4-33A4 // 34598 /// FBtr0303220 // Mal-B2 //	NM_001201862	2.44677	1.07115e-07	5.31599e-06	0.00167898	2.7377e-06	90.2876	20.9566	0.835595	1
Arc2	3883	18150644	FBtr0087547 // Arc2 // CG13941 gene product from transcript CG13941-RA // 50F6-50F6 //	FBtr0087547	2.44196	4.44391e-05	0.000553691	0.613659	0.000285147	28.6226	16.6326	2.09196	1
CG11899	9649	18183451	FBtr0085390 // CG11899 // CG11899 gene product from transcript CG11899-RA // 99A1-99A1	FBtr0085390	2.43367	3.65221e-09	4.88618e-07	5.87308e-05	2.51635e-07	33.8037	4.95954	0.528178	1
snRNA:U4:38AB	404	18131157	NR_001670 // snRNA:U4:38AB // small nuclear RNA U4 at 38AB // 38A4-38A4 // 3772477	NR_001670	2.41603	0.000355132	0.00288124	1	0.00148382	9.88325	8.31517	3.02882	1
CG42708	6263	18164435	FBtr0302976 // CG42708 // CG42708 gene product from transcript CG42708-RA // 49B12-49B1	FBtr0302976	2.41291	1.573e-10	5.10452e-08	2.55206e-06	2.62879e-08	59.4281	5.772	0.349653	1
Cyp12a5	10313	18186987	NM_142525 // Cyp12a5 // CG11821 gene product from transcript CG11821-RA // 91F2-91F3 //	NM_142525	2.40395	5.94115e-07	1.92023e-05	0.00910752	9.88903e-06	25.0118	7.09836	1.02168	1
IM10	3850	18150493	NM_165981 // IM10 // Immune induced molecule 10 // 50A5-50A5 // 36486 /// FBtr0087655 /	NM_165981	2.39554	0.000399296	0.00316067	1	0.00162772	7.26277	6.14035	3.04364	1
CG13430	5704	18161305	FBtr0100496 // CG13430 // CG13430 gene product from transcript CG13430-RA // 57A5-57A5	FBtr0100496	2.39131	7.83863e-06	0.000140536	0.114088	7.23752e-05	14.9905	6.21303	1.49207	1
mir-4943	3235	18146676	NR_047961 // mir-4943 // mir-4943 stem loop // 36A3-36A3 // 12798234 /// FBtr0309684 //	NR_047961	2.3709	0.00289692	0.0146208	1	0.00752958	7.34864	9.61165	4.70862	1
Hsp70Aa	9634	18183287	FBtr0082482 // Hsp70Aa // Heat-shock-protein-70Aa // 87A2-87A2 // 48581 /// FBtr0082482	FBtr0082482	2.36405	0.00129071	0.0077565	1	0.00399454	4.82921	5.13343	3.82679	1
Cyp6a8	5025	18157088	FBtr0087455 // Cyp6a8 // Cytochrome P450-6a8 // 51D1-51D1 // 36666 /// NM_079025 // Cyp	FBtr0087455	2.36193	5.85842e-05	0.000695932	0.802105	0.0003584	9.83855	5.5647	2.03617	1
CG31808	2999	18145467	FBtr0303445 // CG31808 // CG31808 gene product from transcript CG31808-RC // 36A11-36A1	FBtr0303445	2.33902	9.52146e-06	0.000163589	0.137863	8.4247e-05	19.039	7.73369	1.46233	1
	11819	18195901	---	---	2.3312	1.45987e-05	0.000228238	0.208801	0.000117541	10.1904	4.40342	1.55561	1
Cpr100A	10715	18189261	FBtr0085710 // Cpr100A // Cuticular protein 100A // 100A6-100A6 // 43657 /// NM_143572	FBtr0085710	2.32942	3.44849e-10	9.22726e-08	5.58732e-06	4.75197e-08	530.349	52.2883	0.354932	1
snoRNA:Psi18S-525d	1568	18137374	NR_003769 // snoRNA:Psi18S-525d // ncRNA // 38C6-38C6 // 5740835	NR_003769	2.31677	0.000565257	0.00408416	1	0.00210332	39.8493	33.5416	3.03015	1
	281	18130549	---	---	2.30316	0.00603253	0.0261106	1	0.0134468	2.79844	4.18885	5.38866	1
Ag5r	14802	18213020	NM_001258742 // Ag5r // Antigen 5-related // 12F4-12F4 // 44631 /// NM_001272618 // Ag5	NM_001258742	2.29803	1.87047e-08	1.56563e-06	0.000298084	8.0629e-07	60.2557	9.5647	0.571447	1
	11629	18194909	---	---	2.28402	0.0482485	0.129991	1	0.0669442	4.47251	14.1415	11.3827	1
CG17181	8205	18175666	FBtr0072563 // CG17181 // CG17181 gene product from transcript CG17181-RA // 61C5-61C6	FBtr0072563	2.26171	1.1684e-10	4.15682e-08	1.89679e-06	2.14073e-08	74.0013	5.9498	0.289445	1
snoRNA:Me18S-G962	9236	18180792	NR_003865 // snoRNA:Me18S-G962 // ncRNA // 68A1-68A1 // 5740358	NR_003865	2.25896	1.25165e-06	3.4273e-05	0.0189671	1.76503e-05	17.2831	4.72102	0.983369	1
CG5966	13888	18207746	FBtr0070866 // CG5966 // CG5966 gene product from transcript CG5966-RA // 5D1-5D1 // 31	FBtr0070866	2.25886	0.000927853	0.00598357	1	0.0030815	9.80513	8.66201	3.1803	1
	15958	18219315	---	---	2.25335	7.108e-12	4.64067e-09	1.15789e-07	2.38991e-09	93.1806	5.29941	0.204741	1
	15961	18219321	---	---	2.25335	7.108e-12	4.64067e-09	1.15789e-07	2.38991e-09	93.1806	5.29941	0.204741	1
	15964	18219327	---	---	2.25335	7.108e-12	4.64067e-09	1.15789e-07	2.38991e-09	93.1806	5.29941	0.204741	1
	15967	18219333	---	---	2.25335	7.108e-12	4.64067e-09	1.15789e-07	2.38991e-09	93.1806	5.29941	0.204741	1
	15970	18219339	---	---	2.25335	7.108e-12	4.64067e-09	1.15789e-07	2.38991e-09	93.1806	5.29941	0.204741	1
	15975	18219349	---	---	2.25335	7.108e-12	4.64067e-09	1.15789e-07	2.38991e-09	93.1806	5.29941	0.204741	1
	16009	18219417	---	---	2.25335	7.108e-12	4.64067e-09	1.15789e-07	2.38991e-09	93.1806	5.29941	0.204741	1
	16011	18219421	---	---	2.25335	7.108e-12	4.64067e-09	1.15789e-07	2.38991e-09	93.1806	5.29941	0.204741	1
	16015	18219429	---	---	2.25335	7.108e-12	4.64067e-09	1.15789e-07	2.38991e-09	93.1806	5.29941	0.204741	1
CG43403	1781	18138532	FBtr0308746 // CG43403 // CG43403 gene product from transcript CG43403-RA // 23A1-23A1	FBtr0308746	2.25312	0.000140213	0.0013557	1	0.000698178	6.27454	3.72424	2.13677	1
CG8679	2758	18144223	FBtr0081488 // CG8679 // CG8679 gene product from transcript CG8679-RA // 39B3-39B3 //	FBtr0081488	2.25143	2.90438e-06	6.45849e-05	0.0432431	3.32608e-05	15.0946	4.64172	1.10703	1
CG5953	2633	18143553	FBtr0080874 // CG5953 // CG5953 gene product from transcript CG5953-RD // 36A2-36A3 //	FBtr0080874	2.24907	0.000103271	0.0010675	1	0.000549756	11.3255	6.31786	2.00823	1
CG13749	3696	18149597	FBtr0300706 // CG13749 // CG13749 gene product from transcript CG13749-RB // 44F9-44F9	FBtr0300706	2.24295	4.0099e-05	0.000509335	0.555572	0.000262304	11.3989	5.32576	1.68198	1
salt	12662	18200555	FBtr0300915 // salt // salty dog // 100D2-100D2 // 43742 /// NM_143632 // salt // salty	FBtr0300915	2.23969	1.22481e-07	5.86047e-06	0.00191695	3.0181e-06	39.7282	7.62801	0.691217	1
CG15818	905	18134094	FBtr0079442 // CG15818 // CG15818 gene product from transcript CG15818-RA // 27F3-27F3	FBtr0079442	2.2122	0.00161131	0.00925399	1	0.00476574	20.8823	19.9334	3.43641	1
tld	9551	18182732	FBtr0084691 // tld // tolloid // 96A19-96A19|3-85 cM // 42945 /// NM_079763 // tld // t	FBtr0084691	2.20754	3.87317e-05	0.00049648	0.537485	0.000255684	9.70384	4.3306	1.6066	1
CG13056	7402	18170775	FBtr0075376 // CG13056 // CG13056 gene product from transcript CG13056-RA // 72E1-72E1	FBtr0075376	2.20617	2.17054e-06	5.17727e-05	0.0325246	2.66626e-05	17.7361	4.9598	1.00672	1
InR	11531	18194302	NM_079712 // InR // Insulin-like receptor // 93E4-93E9 // 42549 /// NM_001144621 // InR	NM_079712	2.19633	3.71003e-08	2.51266e-06	0.000587874	1.294e-06	40.6996	6.32677	0.559621	1
CG34136	1580	18137443	FBtr0110944 // CG34136 // CG34136 gene product from transcript CG34136-RA // 39A1-39A1	FBtr0110944	2.16879	7.46996e-05	0.000835673	1	0.000430366	8.56541	4.10688	1.7261	1
CG32284	7532	18171456	FBtr0073037 // CG32284 // CG32284 gene product from transcript CG32284-RA // 63B10-63B1	FBtr0073037	2.16224	0.000126147	0.00125854	1	0.000648138	9.31042	4.88126	1.8874	1
CG34054	6118	18163501	FBtr0100109 // CG34054 // CG34054 gene product from transcript CG34054-RA // 47F11-47F1	FBtr0100109	2.15512	9.5747e-07	2.7611e-05	0.0145646	1.42195e-05	20.1645	4.70101	0.839279	1
Muc68Ca	8556	18177529	FBtr0076140 // Muc68Ca // Mucin 68Ca // 68C15-68C15 // 2768980 /// NM_206332 // Muc68Ca	FBtr0076140	2.13558	2.12018e-05	0.000309808	0.300351	0.000159549	7.36312	2.72088	1.3303	1
Cyp6d2	5784	18161727	FBtr0071928 // Cyp6d2 // CG4373 gene product from transcript CG4373-RA // 58F4-58F4 //	FBtr0071928	2.13096	1.16554e-05	0.000191966	0.167861	9.88613e-05	16.4033	5.45833	1.19793	1
CG31683	2846	18144739	FBtr0081365 // CG31683 // CG31683 gene product from transcript CG31683-RA // 38C7-38C7	FBtr0081365	2.12459	0.000316062	0.00264688	1	0.00136313	13.1506	7.88388	2.15822	1
CG9547	2380	18142064	FBtr0079263 // CG9547 // CG9547 gene product from transcript CG9547-RA // 26D9-26D9 //	FBtr0079263	2.10773	7.96959e-08	4.27894e-06	0.00125295	2.20362e-06	28.8909	4.4719	0.557229	1
	13291	18204400	---	---	2.10526	0.023191	0.0745124	1	0.0383734	2.39885	4.4942	6.74453	1
Cpr92F	10359	18187254	FBtr0083919 // Cpr92F // Cuticular protein 92F // 92F5-92F6 // 42450 /// NM_142648 // C	FBtr0083919	2.10309	2.51706e-09	3.92946e-07	4.05715e-05	2.02365e-07	748.718	73.1878	0.351903	1
Hr38	2001	18139903	NM_057771 // Hr38 // Hormone receptor-like in 38 // 38D5-38E3 // 35332 /// FBtr0081397	NM_057771	2.10053	3.44268e-08	2.41165e-06	0.000546053	1.24198e-06	31.4321	4.30465	0.493023	1
CG10918	15483	18216701	FBtr0077218 // CG10918 // CG10918 gene product from transcript CG10918-RA // 20A1-20A1	FBtr0077218	2.08063	1.64448e-06	4.19394e-05	0.0247807	2.15985e-05	21.6515	4.97908	0.827872	1
CG31562	10936	18190511	FBtr0078589 // CG31562 // CG31562 gene product from transcript CG31562-RA // 83D5-83D5	FBtr0078589	2.07973	0.000571033	0.00411315	1	0.00211824	5.85414	3.75096	2.30665	1
CG33082	14446	18210715	FBtr0070174 // CG33082 // CG33082 gene product from transcript CG33082-RA // 1E1-1E1 //	FBtr0070174	2.0725	8.72667e-06	0.000152176	0.126585	7.83695e-05	53.1058	15.6454	1.06059	1
CG34203	6153	18163677	FBtr0112396 // CG34203 // CG34203 gene product from transcript CG34203-RA // 57D6-57D7	FBtr0112396	2.07243	2.51285e-05	0.000355414	0.354248	0.000183036	11.3539	3.98302	1.2629	1
CG14566	8926	18179434	FBtr0332768 // CG14566 // CG14566 gene product from transcript CG14566-RB // 78E6-78E6	FBtr0332768	2.07067	0.000382758	0.00306094	1	0.00157636	9.58311	5.57513	2.09436	1
	325	18130637	---	---	2.07062	0.0583498	0.149511	1	0.0769972	2.17337	5.86412	9.7134	1
	16116	18219645	---	---	2.05677	2.83583e-06	6.35802e-05	0.0422549	3.27434e-05	21.8625	5.28879	0.87088	1
mthl8	7574	18171670	FBtr0329896 // mthl8 // methuselah-like 8 // 61A5-61A5 // 38013 /// NM_001274253 // mth	FBtr0329896	2.05372	0.054085	0.141589	1	0.0729171	16.4316	41.711	9.13846	1
	235	18130457	---	---	2.05089	0.0590053	0.150741	1	0.0776306	2.95986	7.82224	9.51397	1
CG8620	7411	18170809	FBtr0273402 // CG8620 // CG8620 gene product from transcript CG8620-RA // 65E6-65E6 //	FBtr0273402	2.04193	0.00461633	0.0211428	1	0.0108884	6.49291	6.5899	3.65378	1
CG31909	1408	18136867	FBtr0300460 // CG31909 // CG31909 gene product from transcript CG31909-RC // 27E7-27E7	FBtr0300460	2.03935	6.74621e-07	2.10539e-05	0.0103181	1.08426e-05	53.76	10.2583	0.686939	1
lin-28	6856	18167974	FBtr0077090 // lin-28 // CG17334 gene product from transcript CG17334-RA // 64E1-64E1 /	FBtr0077090	2.02866	2.79166e-05	0.000382581	0.391635	0.000197027	12.8368	4.32002	1.21153	1
CR43628	11285	18192587	NR_048327 // CR43628 // ncRNA // 83B5-83B5 // 12798245	NR_048327	2.02423	3.16458e-08	2.24575e-06	0.00050213	1.15654e-06	38.77	4.73979	0.440114	1
Sclp	15191	18215169	FBtr0331748 // Sclp // CG2471 gene product from transcript CG2471-RC // 10F7-10F7 // 32	FBtr0331748	2.02279	1.40882e-08	1.21665e-06	0.000224681	6.26569e-07	30.3365	3.32573	0.394661	1
CG30110	5964	18162688	FBtr0086820 // CG30110 // CG30110 gene product from transcript CG30110-RA // 54F5-54F5	FBtr0086820	2.02251	2.32146e-07	9.25484e-06	0.00360293	4.76618e-06	32.0526	5.13206	0.576409	1
CG9616	12060	18197333	FBtr0300059 // CG9616 // CG9616 gene product from transcript CG9616-RB // 88B1-88B1 //	FBtr0300059	2.01801	5.83873e-06	0.00011199	0.0856434	5.7674e-05	33.0006	8.46516	0.923455	1
CG5946	8570	18177602	FBtr0301135 // CG5946 // CG5946 gene product from transcript CG5946-RB // 68E1-68E1 //	FBtr0301135	2.01683	4.83679e-09	5.77485e-07	7.76456e-05	2.97401e-07	65.2202	6.17159	0.340657	1
Hsp70Bbb	10886	18190299	FBtr0082636 // Hsp70Bbb // CG5834 gene product from transcript CG5834-RA // 87B14-87B14	FBtr0082636	2.01158	0.0239488	0.0765704	1	0.0394332	2.85013	4.76606	6.02	1
CG32237	9060	18180055	FBtr0073356 // CG32237 // CG32237 gene product from transcript CG32237-RA // 64C1-64C1	FBtr0073356	2.0039	8.50269e-06	0.000149337	0.123449	7.69075e-05	16.9819	4.53255	0.960859	1
CG31675	1352	18136598	FBtr0081429 // CG31675 // CG31675 gene product from transcript CG31675-RA // 38F3-38F3	FBtr0081429	2.00279	5.22208e-08	3.15684e-06	0.000824484	1.62575e-06	28.0749	3.56068	0.456581	1
Tsp42Eh	3632	18149221	FBtr0089026 // Tsp42Eh // Tetraspanin 42Eh // 42E5-42E5 // 35617 /// NM_078910 // Tsp42	FBtr0089026	2.00256	4.53488e-09	5.60928e-07	7.28439e-05	2.88874e-07	32.0941	2.95127	0.331044	1
PGRP-SD	6906	18168283	FBtr0076807 // PGRP-SD // CG7496 gene product from transcript CG7496-RA // 66A8-66A8 //	FBtr0076807	2.00174	4.46676e-05	0.000555288	0.61665	0.000285969	19.6251	6.89744	1.26526	1
CG18858	2805	18144493	FBtr0332971 // CG18858 // CG18858 gene product from transcript CG18858-RB // 38C7-38C7	FBtr0332971	2.00057	6.11408e-05	0.00072006	0.835877	0.000370826	11.8566	4.39877	1.3356	1
CG31106	10832	18189955	FBtr0301022 // CG31106 // CG31106 gene product from transcript CG31106-RB // 96C5-96C6	FBtr0301022	2.00031	0.00014264	0.00137112	1	0.000706119	17.9734	7.79654	1.56162	1
eIF2B-delta	4213	18152432	FBtr0072014 // eIF2B-delta // CG10315 gene product from transcript CG10315-RA // 59D9-5	FBtr0072014	1.98914	2.14272e-09	3.53268e-07	3.45548e-05	1.8193e-07	67.5588	5.53694	0.295046	1
	101	18130189	---	---	1.98886	0.0268804	0.0834111	1	0.0429561	2.53906	4.30214	6.09978	1
TpnC25D	838	18133743	FBtr0079063 // TpnC25D // Troponin C at 25D // 25D1-25D1 // 33752 /// NM_135071 // TpnC	FBtr0079063	1.98147	6.86762e-08	3.852e-06	0.00108145	1.98375e-06	48.3796	6.17284	0.45933	1
Mes4	4154	18152170	FBtr0071827 // Mes4 // Mesoderm-expressed 4 // 58D8-58D8 // 37560 /// FBtr0301243 // Me	FBtr0071827	1.9777	8.91857e-11	3.30838e-08	1.44803e-06	1.70379e-08	72.1273	3.91779	0.195544	1
	11814	18195896	---	---	1.97504	0.0173633	0.0595887	1	0.0306878	2.11929	2.97712	5.05717	1
	61	18130109	---	---	1.95726	0.0872284	0.201814	1	0.103933	1.77401	5.08988	10.3289	1
aay	6619	18166455	FBtr0076457 // aay // astray // 67B5-67B5 // 39085 /// NM_079277 // aay // astray // 67	FBtr0076457	1.94566	1.94458e-06	4.78725e-05	0.0292198	2.4654e-05	62.955	12.2526	0.700649	1
Zip3	10230	18186615	FBtr0083266 // Zip3 // Zinc/iron regulated transporter-related protein 3 // 89B12-89B12	FBtr0083266	1.94315	2.60543e-06	5.98434e-05	0.0389116	3.08189e-05	19.3782	3.92699	0.729541	1
CG43773	1830	18138741	FBtr0331498 // CG43773 // CG43773 gene product from transcript CG43773-RA // 24D3-24D3	FBtr0331498	1.94052	1.37382e-06	3.65798e-05	0.0207734	1.88383e-05	63.4631	11.6331	0.659896	1
CG2871	15007	18214291	FBtr0070734 // CG2871 // CG2871 gene product from transcript CG2871-RA // 4D1-4D1 // 31	FBtr0070734	1.93922	0.000872525	0.00571483	1	0.0029431	4.75404	2.73597	2.07182	1
Cct1	7418	18170838	NM_167894 // Cct1 // CTP:phosphocholine cytidylyltransferase 1 // 62A3-62A5 // 117353 /	NM_167894	1.93843	6.22398e-07	1.98027e-05	0.00953144	1.01982e-05	18.8534	3.06739	0.585708	1
	11621	18194901	---	---	1.93397	0.0158872	0.0556701	1	0.0286697	1.72611	2.20595	4.60075	1
CG12264	1076	18135027	FBtr0080290 // CG12264 // CG12264 gene product from transcript CG12264-RA // 33B5-33B5	FBtr0080290	1.92819	2.33871e-12	3.5471e-09	3.81303e-08	1.82673e-09	106.318	3.46209	0.117228	1
CG9989	10630	18188807	FBtr0085307 // CG9989 // CG9989 gene product from transcript CG9989-RA // 98E1-98E1 //	FBtr0085307	1.92672	0.00214655	0.011521	1	0.00593322	9.74918	6.81458	2.51636	1
CG13641	12425	18199408	FBtr0084729 // CG13641 // CG13641 gene product from transcript CG13641-RA // 96B1-96B1	FBtr0084729	1.92093	1.57417e-06	4.04623e-05	0.0237363	2.08378e-05	66.6061	12.0809	0.652959	1
Eip63F-2	6509	18165758	NR_003122 // Eip63F-2 // Ecdysone-induced protein 63F 2 // 63F7-64A1 // 4379905	NR_003122	1.91756	2.82045e-05	0.000385556	0.395517	0.000198558	10.5663	3.01754	1.02809	1
Hsp70Bc	9636	18183291	FBtr0082638 // Hsp70Bc // Heat-shock-protein-70Bc // 87B14-87B15 // 48583 /// FBtr00826	FBtr0082638	1.90474	0.0139311	0.0502503	1	0.0258786	2.81376	3.27753	4.19335	1
CG43182	14600	18211834	FBtr0306055 // CG43182 // CG43182 gene product from transcript CG43182-RA // 1A5-1A5 //	FBtr0306055	1.88624	0.000455731	0.00349059	1	0.00179763	8.30786	3.81028	1.65109	1
Cht5	10150	18186197	FBtr0082826 // Cht5 // CG9307 gene product from transcript CG9307-RA // 87F13-87F13 //	FBtr0082826	1.87932	7.38817e-06	0.000134319	0.107714	6.91731e-05	23.1988	4.98776	0.774004	1
CG32817	14444	18210708	FBtr0300328 // CG32817 // CG32817 gene product from transcript CG32817-RC // 1B4-1B4 //	FBtr0300328	1.87114	0.0161233	0.0562968	1	0.0289925	1.80305	2.0902	4.17335	1
Cpr66D	7464	18171092	FBtr0076567 // Cpr66D // Cuticular protein 66D // 66D9-66D9 // 38990 /// NM_168288 // C	FBtr0076567	1.86738	2.38801e-06	5.6244e-05	0.0357422	2.89653e-05	14.9579	2.64388	0.636316	1
CR43414	3224	18146640	NR_048017 // CR43414 // ncRNA // 38C4-38C4 // 12798021 /// NR_048016 // CR43414 // ncRN	NR_048017	1.86246	9.02491e-05	0.000961518	1	0.000495175	15.2151	4.87362	1.15313	1
	159	18130305	---	---	1.8613	0.0486755	0.130748	1	0.0673341	1.78804	3.2124	6.4678	1
snoRNA:Me28S-C1237	3052	18145718	NR_003761 // snoRNA:Me28S-C1237 // ncRNA // 36A3-36A3 // 5740145	NR_003761	1.86113	0.00197851	0.010842	1	0.00558353	6.99105	4.29571	2.21205	1
CG34290	12970	18202271	FBtr0299531 // CG34290 // CG34290 gene product from transcript CG34290-RB // 95F9-95F10	FBtr0299531	1.85908	3.93426e-06	8.20661e-05	0.0582167	4.22635e-05	12.7795	2.40389	0.677176	1
CG43049	7809	18173098	FBtr0304634 // CG43049 // CG43049 gene product from transcript CG43049-RA // 75E6-75E6	FBtr0304634	1.8574	2.64288e-07	1.02552e-05	0.00409508	5.28134e-06	22.0877	2.78329	0.45364	1
CG10621	2690	18143842	FBtr0081191 // CG10621 // CG10621 gene product from transcript CG10621-RA // 37B7-37B7	FBtr0081191	1.85009	1.06412e-06	3.00132e-05	0.0161644	1.54566e-05	51.5566	7.83714	0.547238	1
CG3764	8741	18178437	FBtr0075297 // CG3764 // CG3764 gene product from transcript CG3764-RB // 73E2-73E4 //	FBtr0075297	1.84872	2.88209e-10	7.97313e-08	4.67077e-06	4.10611e-08	50.1667	2.55456	0.183318	1
pug	9701	18183774	FBtr0082264 // pug // pugilist // 86C4-86C4 // 41279 /// NM_169350 // pug // pugilist /	FBtr0082264	1.84856	4.43528e-09	5.56867e-07	7.12529e-05	2.86782e-07	87.282	6.2652	0.258412	1
Irk3	2676	18143783	NM_001144363 // Irk3 // Inwardly rectifying potassium channel 3 // 37A1-37A1 // 35131 /	NM_001144363	1.83914	6.05472e-09	6.76885e-07	9.70771e-05	3.48591e-07	29.6695	2.18	0.264514	1
CG31870	1401	18136842	FBtr0080138 // CG31870 // CG31870 gene product from transcript CG31870-RC // 32B1-32B1	FBtr0080138	1.83513	3.78875e-08	2.55537e-06	0.000600273	1.316e-06	43.1376	4.004	0.33415	1
	86	18130159	---	---	1.83149	0.0371982	0.106968	1	0.0550876	1.65163	2.48663	5.42001	1
CG12379	15299	18215704	FBtr0273278 // CG12379 // CG12379 gene product from transcript CG12379-RB // 13E12-13E1	FBtr0273278	1.82942	6.36768e-05	0.000741322	0.868568	0.000381775	12.8962	3.65658	1.02074	1
CG43220	1752	18138407	NM_001273604 // CG43220 // CG43220 gene product from transcript CG43220-RB // 36C10-36C	NM_001273604	1.82622	0.0217326	0.070859	1	0.0364919	2.24012	2.6788	4.30497	1
Rbp1	11130	18191725	NM_169364 // Rbp1 // RNA-binding protein 1 // 86C6-86C6 // 41294 /// FBtr0082277 // Rbp	NM_169364	1.82438	5.62876e-11	2.29681e-08	9.14341e-07	1.18284e-08	135.762	5.42079	0.143743	1
	215	18130417	---	---	1.82428	0.00235569	0.0123991	1	0.00638545	3.99455	2.40212	2.16486	1
CG13926	8240	18175843	FBtr0072823 // CG13926 // CG13926 gene product from transcript CG13926-RA // 62A8-62A8	FBtr0072823	1.82241	1.27905e-07	6.03372e-06	0.00200035	3.10733e-06	31.2045	3.33901	0.385215	1
CG18536	4011	18151379	FBtr0086758 // CG18536 // CG18536 gene product from transcript CG18536-RA // 55C2-55C2	FBtr0086758	1.82172	6.40311e-06	0.000120683	0.0937277	6.21509e-05	11.0939	2.10717	0.683784	1
mir-2494	11194	18192125	NR_048409 // mir-2494 // mir-2494 stem loop // 89D5-89D5 // 12798429 /// FBtr0304304 //	NR_048409	1.82163	0.00462527	0.0211764	1	0.0109057	49.7592	35.6611	2.58002	1
	16115	18219643	---	---	1.81712	1.55103e-05	0.000239282	0.221433	0.000123228	17.33	3.76637	0.782397	1
CBP	13744	18206977	NM_078515 // CBP // sarcoplasmic calcium-binding protein // 7B2-7B2 // 31669 /// NM_206	NM_078515	1.81531	0.00076579	0.00518855	1	0.00267207	8.50446	3.85289	1.63096	1
CG3011	15029	18214413	FBtr0070827 // CG3011 // CG3011 gene product from transcript CG3011-RA // 5C7-5C7 // 31	FBtr0070827	1.81242	2.57863e-09	3.9706e-07	4.15486e-05	2.04483e-07	39.5277	2.47997	0.225864	1
CG11353	6837	18167830	FBtr0073309 // CG11353 // CG11353 gene product from transcript CG11353-RB // 64B9-64B9	FBtr0073309	1.80907	0.000411964	0.00324364	1	0.00167045	6.6108	2.59046	1.41067	1
snoRNA:Psi18S-1397	9190	18180661	NR_003858 // snoRNA:Psi18S-1397 // ncRNA // 64E6-64E6 // 5740683	NR_003858	1.80475	0.000697757	0.004839	1	0.00249205	5.53185	2.40732	1.56663	1
CG18731	10779	18189641	FBtr0085459 // CG18731 // CG18731 gene product from transcript CG18731-RA // 99B9-99B9	FBtr0085459	1.80389	3.11823e-05	0.000416155	0.435601	0.000214317	10.8663	2.59226	0.858812	1
CG34040	6117	18163498	FBtr0100095 // CG34040 // CG34040 gene product from transcript CG34040-RA // 58A2-58A2	FBtr0100095	1.80276	0.000241593	0.00212691	1	0.00109534	146.326	50.8216	1.25034	1
Hsp70Bc	9635	18183289	FBtr0082637 // Hsp70Bc // Heat-shock-protein-70Bc // 87B14-87B15 // 48583 /// FBtr00826	FBtr0082637	1.80152	0.0541594	0.141665	1	0.0729564	1.55241	2.63824	6.11802	1
CR43839	3285	18146854	NR_073807 // CR43839 // ncRNA // 37E3-37E3 // 14462804	NR_073807	1.79727	0.000698735	0.00484278	1	0.002494	20.3548	8.73634	1.54513	1
	247	18130481	---	---	1.79526	0.00783602	0.032047	1	0.016504	2.05512	1.63709	2.86771	1
CR43730	6395	18165029	NR_073881 // CR43730 // ncRNA // 53B1-53B1 // 14462594	NR_073881	1.79507	0.000199317	0.00180836	1	0.000931294	7.67513	2.52922	1.18632	1
Hsp70Ba	11525	18194195	FBtr0082679 // Hsp70Ba // Heat-shock-protein-70Ba // 87B12-87B12 // 44921 /// NM_169469	FBtr0082679	1.79507	0.000153513	0.00146272	1	0.000753292	6.86802	2.15149	1.12774	1
CG42368	3093	18146038	FBtr0299967 // CG42368 // CG42368 gene product from transcript CG42368-RA // 26C4-26D1	FBtr0299967	1.79446	6.45671e-08	3.72288e-06	0.00101776	1.91726e-06	34.8222	3.22118	0.333013	1
	8020	18174498	---	---	1.7933	0.109571	0.239445	1	0.123312	1.00335	2.51398	9.02009	1
CG32302	7538	18171482	FBtr0072881 // CG32302 // CG32302 gene product from transcript CG32302-RA // 62D4-62D5	FBtr0072881	1.79291	0.00729683	0.0303901	1	0.0156507	10.7324	8.32747	2.7933	1
rk	1919	18139343	FBtr0080610 // rk // rickets // 34E5-34E6|2-48.8 cM // 34819 /// NM_057354 // rk // ric	FBtr0080610	1.79276	5.42666e-06	0.000106204	0.0797638	5.46942e-05	13.5781	2.38014	0.631055	1
CG13116	987	18134566	FBtr0079863 // CG13116 // CG13116 gene product from transcript CG13116-RA // 30C6-30C6	FBtr0079863	1.78864	1.12235e-05	0.000186738	0.161853	9.6169e-05	15.9849	3.12247	0.70322	1
CR43257	4824	18155693	NR_048202 // CR43257 // ncRNA // 60E1-60E1 // 12797864	NR_048202	1.78781	8.90031e-05	0.000954476	1	0.000491549	6.97182	1.94407	1.00385	1
CG10710	8635	18177940	FBtr0075817 // CG10710 // CG10710 gene product from transcript CG10710-RA // 70B4-70B4	FBtr0075817	1.78275	8.72455e-07	2.57732e-05	0.013295	1.3273e-05	49.5973	6.46685	0.469394	1
CG10337	2712	18143982	FBtr0081276 // CG10337 // CG10337 gene product from transcript CG10337-RA // 37F1-37F1	FBtr0081276	1.77991	0.00300181	0.0150802	1	0.00776619	12.8566	7.57132	2.12007	1
bmm	8656	18178030	FBtr0075699 // bmm // brummer // 70F5-70F5 // 39611 /// NM_140466 // bmm // brummer //	FBtr0075699	1.77932	2.79958e-06	6.31143e-05	0.0417362	3.25034e-05	44.2826	6.82645	0.554963	1
CG34256	9205	18180712	FBtr0302318 // CG34256 // CG34256 gene product from transcript CG34256-RB // 75F2-75F2	FBtr0302318	1.7792	2.33063e-05	0.000335454	0.329426	0.000172757	19.9015	4.30899	0.779456	1
Osi15	9879	18184819	FBtr0078607 // Osi15 // Osiris 15 // 83E2-83E2 // 40771 /// NM_141379 // Osi15 // Osiri	FBtr0078607	1.77778	3.90873e-06	8.18723e-05	0.0578613	4.21637e-05	12.0437	1.94855	0.582442	1
CR43653	11290	18192600	NR_074039 // CR43653 // ncRNA // 93E5-93E5 // 14462499	NR_074039	1.77676	7.56483e-05	0.00084455	1	0.000434937	10.0873	2.67233	0.953709	1
CG13748	3697	18149601	FBtr0088656 // CG13748 // CG13748 gene product from transcript CG13748-RA // 44F9-44F9	FBtr0088656	1.77124	0.00023252	0.00205813	1	0.00105992	15.2664	4.95179	1.1677	1
	277	18130541	---	---	1.76932	0.0189599	0.0638733	1	0.0328943	2.0706	2.11144	3.67102	1
	225	18130437	---	---	1.7671	0.0486879	0.130748	1	0.0673341	1.58278	2.38841	5.43238	1
Fs	6222	18164167	FBtr0087398 // Fs // Follistatin // 51E7-51E10 // 2768836 /// NM_144119 // Fs // Follis	FBtr0087398	1.76579	1.01496e-05	0.000172564	0.146767	8.88695e-05	15.4033	2.83066	0.661569	1
CG34427	7682	18172180	FBtr0303231 // CG34427 // CG34427 gene product from transcript CG34427-RB // 66D15-66D1	FBtr0303231	1.76488	7.63972e-05	0.00084985	1	0.000437667	14.826	3.84339	0.933238	1
CG34212	6157	18163688	FBtr0302826 // CG34212 // CG34212 gene product from transcript CG34212-RB // 42A8-42A8	FBtr0302826	1.7644	2.74847e-05	0.000378251	0.385832	0.000194797	54.005	11.6794	0.778552	1
	8659	18178041	---	---	1.762	0.0018778	0.0104002	1	0.00535603	5.1571	2.60108	1.81573	1
CG33307	2932	18145258	FBtr0080565 // CG33307 // CG33307 gene product from transcript CG33307-RA // 34D7-34D7	FBtr0080565	1.76157	4.44537e-08	2.8123e-06	0.000702905	1.44832e-06	29.6863	2.44857	0.296933	1
CG7632	7328	18170394	FBtr0078339 // CG7632 // CG7632 gene product from transcript CG7632-RA // 78C6-78C6 //	FBtr0078339	1.7615	5.6969e-10	1.34761e-07	9.22117e-06	6.94008e-08	86.9492	4.08966	0.169326	1
CG30091	4398	18153457	FBtr0087277 // CG30091 // CG30091 gene product from transcript CG30091-RA // 52B5-52B5	FBtr0087277	1.76114	0.000539877	0.00395506	1	0.00203683	19.2562	7.28248	1.36148	1
CR43412	1786	18138545	NR_047960 // CR43412 // ncRNA // 35E1-35E1 // 12798233	NR_047960	1.75935	0.000704191	0.00487232	1	0.00250921	9.79844	3.91188	1.43725	1
	175	18130337	---	---	1.75654	0.161282	0.315527	1	0.162494	0.956786	2.9613	11.1422	1
CR43474	11267	18192533	NR_048467 // CR43474 // ncRNA // 94B8-94B8 // 12798513	NR_048467	1.75332	3.46518e-07	1.27384e-05	0.00535301	6.5602e-06	80.2858	8.64487	0.387634	1
CG1673	14100	18208820	FBtr0073777 // CG1673 // CG1673 gene product from transcript CG1673-RA // 11F1-11F3 //	FBtr0073777	1.75202	4.09021e-06	8.46139e-05	0.0604698	4.35755e-05	33.1924	5.13726	0.55718	1
CG9270	2753	18144184	FBtr0306031 // CG9270 // CG9270 gene product from transcript CG9270-RC // 38F6-38F6 //	FBtr0306031	1.75075	0.000100051	0.00104214	1	0.000536693	11.3939	3.01683	0.95319	1
Faa	8085	18174852	NM_080091 // Faa // Fumarylacetoacetase // 64A5-64A5 // 45577 /// FBtr0073278 // Faa //	NM_080091	1.74469	2.43893e-06	5.69503e-05	0.0364763	2.9329e-05	16.3034	2.29603	0.506993	1
	92	18130171	---	---	1.74022	0.14005	0.285463	1	0.147011	1.02415	2.74536	9.65025	1
CG43679	9419	18181919	NM_001274926 // CG43679 // CG43679 gene product from transcript CG43679-RA // 71B2-71B2	NM_001274926	1.73573	1.01224e-07	5.12502e-06	0.00158782	2.63935e-06	30.2294	2.6443	0.314908	1
CR43605	4870	18155949	NR_048086 // CR43605 // ncRNA // 47B11-47B11 // 12798401	NR_048086	1.73537	0.00160608	0.00922719	1	0.00475194	13.4348	6.17613	1.65495	1
CG18682	12698	18200743	FBtr0085588 // CG18682 // CG18682 gene product from transcript CG18682-RA // 99D7-99D7	FBtr0085588	1.7338	0.000341125	0.00279791	1	0.0014409	5.30939	1.72418	1.16907	1
Gadd45	3642	18149279	FBtr0089049 // Gadd45 // CG11086 gene product from transcript CG11086-RA // 43A2-43A2 /	FBtr0089049	1.73211	0.00093407	0.00601653	1	0.00309847	46.8077	18.8216	1.44758	1
CR43652	9417	18181915	NR_073928 // CR43652 // ncRNA // 69F7-69F7 // 14462854	NR_073928	1.72952	8.67976e-05	0.000936358	1	0.000482218	9.44948	2.33209	0.888463	1
	12649	18200513	---	---	1.72857	0.00545702	0.0239886	1	0.0123539	5.34221	3.34224	2.25226	1
ade5	14829	18213207	FBtr0333799 // ade5 // CG3989 gene product from transcript CG3989-RB // 11B16-11B16 //	FBtr0333799	1.72836	1.63826e-07	7.22084e-06	0.00255443	3.71868e-06	34.2727	3.15458	0.331356	1
ix	4915	18156255	FBtr0088154 // ix // intersex // 47F5-47F5|2-60.5 cM // 45881 /// NM_136833 // ix // in	FBtr0088154	1.72698	6.17972e-07	1.97388e-05	0.00946605	1.01653e-05	19.4302	2.15196	0.39871	1
CG4455	597	18132449	FBtr0080836 // CG4455 // CG4455 gene product from transcript CG4455-RA // 35F12-35F12 /	FBtr0080836	1.71577	3.14331e-08	2.2404e-06	0.000498818	1.15379e-06	31.2242	2.23518	0.257706	1
CG14906	11551	18194442	FBtr0112880 // CG14906 // CG14906 gene product from transcript CG14906-RC // 89D6-89D6	FBtr0112880	1.71545	0.00197817	0.010842	1	0.00558353	8.26487	3.83292	1.66954	1
CG14906	12138	18197795	FBtr0112880 // CG14906 // CG14906 gene product from transcript CG14906-RC // 89D6-89D6	FBtr0112880	1.71545	0.00197817	0.010842	1	0.00558353	8.26487	3.83292	1.66954	1
Fmrf	3311	18147031	FBtr0088383 // Fmrf // FMRFamide-related // 46C4-46C4 // 36030 /// NM_078945 // Fmrf //	FBtr0088383	1.71501	4.23005e-07	1.48161e-05	0.0065165	7.63017e-06	46.1274	4.71568	0.368034	1
GIIIspla2	13955	18208105	FBtr0303457 // GIIIspla2 // CG1583 gene product from transcript CG1583-RB // 7D17-7D17	FBtr0303457	1.7124	0.000620794	0.00439783	1	0.00226485	7.53936	2.65439	1.26745	1
CG5846	2499	18142869	FBtr0079891 // CG5846 // CG5846 gene product from transcript CG5846-RA // 30F2-30F2 //	FBtr0079891	1.71086	4.5589e-10	1.14478e-07	7.3828e-06	5.89551e-08	316.305	13.0184	0.148168	1
CG34217	6162	18163704	FBtr0112410 // CG34217 // CG34217 gene product from transcript CG34217-RA // 44C2-44C2	FBtr0112410	1.71049	2.31178e-05	0.000333035	0.326805	0.000171511	8.44244	1.58439	0.675611	1
CG13215	5382	18159573	FBtr0088192 // CG13215 // CG13215 gene product from transcript CG13215-RA // 47E1-47E1	FBtr0088192	1.70291	0.0227194	0.0734017	1	0.0378014	8.12642	7.7233	3.42141	1
CG3803	5845	18161994	FBtr0072208 // CG3803 // CG3803 gene product from transcript CG3803-RA // 60A13-60A13 /	FBtr0072208	1.70005	1.18527e-08	1.06495e-06	0.000189216	5.4844e-07	33.9424	2.06414	0.218927	1
Ahcy13	13647	18206387	NM_078609 // Ahcy13 // Adenosylhomocysteinase at 13 // 13C3-13C3 // 32471 /// FBtr00740	NM_078609	1.69973	4.49793e-10	1.14478e-07	7.28495e-06	5.89551e-08	56.2247	2.25442	0.144348	1
CG13901	8219	18175737	FBtr0072596 // CG13901 // CG13901 gene product from transcript CG13901-RB // 61D2-61D2	FBtr0072596	1.69595	4.56263e-05	0.000565461	0.629465	0.000291208	8.18608	1.67302	0.735747	1
CG2150	11378	18193307	FBtr0085859 // CG2150 // CG2150 gene product from transcript CG2150-RA // 100D2-100D2 /	FBtr0085859	1.69424	0.000816929	0.00544696	1	0.00280515	32.1936	11.5696	1.29375	1
hgo	1265	18135984	NM_078820 // hgo // homogentisate 1,2-dioxygenase // 32D5-32D5 // 34552 /// FBtr0080201	NM_078820	1.69365	8.6001e-07	2.55631e-05	0.0131103	1.31648e-05	15.6485	1.69098	0.389017	1
hug	9779	18184253	FBtr0082639 // hug // hugin // 87B15-87B15 // 41547 /// NM_079605 // hug // hugin // 87	FBtr0082639	1.69039	4.75699e-05	0.000586272	0.655751	0.000301926	6.36972	1.29516	0.731993	1
cenG1A	599	18132458	FBtr0080546 // cenG1A // centaurin gamma 1A // 34D6-34E2 // 34803 /// FBtr0080547 // ce	FBtr0080546	1.69024	2.5496e-08	1.96902e-06	0.000405506	1.01403e-06	39.1323	2.57519	0.236906	1
CG42844	3171	18146450	FBtr0303929 // CG42844 // CG42844 gene product from transcript CG42844-RA // 30A8-30A8	FBtr0303929	1.68925	0.000157515	0.00149474	1	0.00076978	6.66536	1.68514	0.910152	1
DmsR-1	6758	18167326	NM_139456 // DmsR-1 // Dromyosuppressin receptor 1 // 62D6-62D6 // 38298 /// NM_0012743	NM_139456	1.68836	9.71007e-06	0.000166479	0.140557	8.57354e-05	10.8639	1.68191	0.557341	1
Ttc19	2695	18143861	FBtr0081178 // Ttc19 // Tetratricopeptide repeat domain 19 // 37B11-37B11 // 35172 ///	FBtr0081178	1.6838	1.20837e-09	2.29336e-07	1.95181e-05	1.18107e-07	40.4978	1.77245	0.15756	1
snRNA:U4:39B	1931	18139436	NR_001679 // snRNA:U4:39B // small nuclear RNA U4 at 39B // 39B3-39B3 // 3772712	NR_001679	1.68259	0.000106182	0.00109137	1	0.000562048	7.25008	1.67549	0.83196	1
Tie	8057	18174736	NM_079204 // Tie // Tie-like receptor tyrosine kinase // 64B9-64B9 // 38559 /// FBtr007	NM_079204	1.68138	1.1675e-07	5.67143e-06	0.00182818	2.92075e-06	21.7791	1.7251	0.285152	1
CR43767	3265	18146792	NR_073686 // CR43767 // ncRNA // 21F1-21F1 // 14462658	NR_073686	1.67895	0.00023961	0.00211172	1	0.00108752	17.5929	4.71622	0.965071	1
CR43621	3244	18146698	NR_047928 // CR43621 // ncRNA // 30B12-30B12 // 12798311 /// NR_047927 // CR43621 // nc	NR_047928	1.6766	0.0291232	0.0887673	1	0.0457145	20.222	19.9991	3.56033	1
Sirt2	10348	18187191	FBtr0083882 // Sirt2 // CG5085 gene product from transcript CG5085-RA // 92E3-92E3 // 4	FBtr0083882	1.67623	0.0123095	0.0455179	1	0.0234414	2.16079	1.55082	2.58377	1
CG14069	2546	18143138	FBtr0080175 // CG14069 // CG14069 gene product from transcript CG14069-RA // 32B4-32B4	FBtr0080175	1.67435	6.5771e-05	0.000759562	0.895811	0.000391169	25.0661	5.20588	0.747669	1
CG14655	11733	18195509	FBtr0078881 // CG14655 // CG14655 gene product from transcript CG14655-RA // 82D5-82D5	FBtr0078881	1.67356	3.50048e-07	1.28105e-05	0.00540619	6.59732e-06	24.9477	2.26252	0.326486	1
CG2200	14086	18208761	FBtr0073721 // CG2200 // CG2200 gene product from transcript CG2200-RA // 11D10-11D10 /	FBtr0073721	1.67258	0.0021988	0.0117245	1	0.00603805	6.26169	2.70875	1.55733	1
	264	18130515	---	---	1.67217	0.077135	0.184821	1	0.0951813	0.897841	1.40524	5.6345	1
CG8534	10016	18185518	FBtr0082143 // CG8534 // CG8534 gene product from transcript CG8534-RA // 85E10-85E10 /	FBtr0082143	1.67211	0.0208555	0.0686299	1	0.0353439	18.9012	16.2134	3.08808	1
CG42831	7800	18173058	FBtr0303850 // CG42831 // CG42831 gene product from transcript CG42831-RA // 67F1-67F1	FBtr0303850	1.67188	3.60061e-05	0.000470153	0.501189	0.000242125	9.21259	1.70998	0.66821	1
CG13044	8712	18178278	FBtr0075470 // CG13044 // CG13044 gene product from transcript CG13044-RA // 72E1-72E1	FBtr0075470	1.67121	9.13186e-06	0.00015806	0.132342	8.13996e-05	175.41	25.8505	0.530538	1
Ccp84Ac	11436	18193725	FBtr0081693 // Ccp84Ac // CG1327 gene product from transcript CG1327-RA // 84A3-84A4 //	FBtr0081693	1.67008	0.00106705	0.00667552	1	0.00343784	37.711	13.6261	1.30079	1
CG43110	6318	18164680	FBtr0304897 // CG43110 // CG43110 gene product from transcript CG43110-RA // 54B17-54B1	FBtr0304897	1.66709	5.24319e-05	0.000637225	0.720852	0.000328166	11.9683	2.34666	0.705865	1
	82	18130151	---	---	1.66541	0.108621	0.237944	1	0.122539	0.719222	1.36655	6.84015	1
gt	14667	18212252	FBtr0070460 // gt // giant // 3A3-3A3|1-0.9 cM // 31227 /// NM_080310 // gt // giant //	FBtr0070460	1.66109	4.03013e-07	1.42689e-05	0.00621243	7.34839e-06	27.0725	2.43268	0.323488	1
CG33267	7594	18171784	FBtr0305649 // CG33267 // CG33267 gene product from transcript CG33267-RB // 68C13-68C1	FBtr0305649	1.66013	0.000265402	0.00228596	1	0.00117725	7.92006	2.07372	0.942591	1
	4163	18152196	---	---	1.65888	0.000555856	0.00403051	1	0.00207568	7.21189	2.1951	1.09574	1
Hsromega	11277	18192562	NR_074035 // Hsromega // Heat shock RNA omega // 93D4-93D5 // 3772547 /// NR_048446 //	NR_074035	1.65816	2.90643e-11	1.43754e-08	4.7253e-07	7.40322e-09	85.0774	2.2189	0.0938914	1
	194	18130375	---	---	1.65675	0.0786205	0.187226	1	0.0964198	0.906738	1.38347	5.49275	1
mir-4968	9408	18181874	NR_048256 // mir-4968 // mir-4968 stem loop // 68C13-68C13 // 12798200 /// FBtr0309720	NR_048256	1.65217	1.10722e-06	3.11051e-05	0.0168105	1.60189e-05	16.9226	1.7233	0.366603	1
	7039	18168965	---	---	1.65176	0.00836332	0.0336305	1	0.0173195	6.38228	3.81561	2.15224	1
CG1789	13969	18208197	FBtr0071251 // CG1789 // CG1789 gene product from transcript CG1789-RA // 8A3-8A3 // 31	FBtr0071251	1.64967	6.28596e-05	0.000736007	0.858341	0.000379039	6.05742	1.17696	0.69948	1
CG1600	5246	18158743	FBtr0088957 // CG1600 // CG1600 gene product from transcript CG1600-RA // 43D2-43D3 //	FBtr0088957	1.6488	9.01547e-06	0.000156543	0.130706	8.06186e-05	23.279	3.24601	0.501982	1
CG13575	4261	18152709	FBtr0072264 // CG13575 // CG13575 gene product from transcript CG13575-RA // 60C4-60C4	FBtr0072264	1.64876	0.000526588	0.00388035	1	0.00199835	5.03152	1.47739	1.05705	1
gatA	13051	18202828	NM_142518 // gatA // glutamyl-tRNA amidotransferase subunit A // 91E4-91F2 // 42283 ///	NM_142518	1.64819	3.17702e-06	6.92327e-05	0.0472114	3.56543e-05	10.7189	1.26682	0.425468	1
Prx2540-2	3748	18149936	FBtr0088259 // Prx2540-2 // Peroxiredoxin 2540-2 // 47A7-47A7 // 36098 /// NM_078959 //	FBtr0088259	1.64714	0.000783838	0.0052758	1	0.002717	12.886	4.11068	1.14842	1
CG14245	10585	18188540	FBtr0100553 // CG14245 // CG14245 gene product from transcript CG14245-RA // 97C5-97C5	FBtr0100553	1.64699	0.000418956	0.00327861	1	0.00168846	9.71706	2.70681	1.00282	1
Cpr72Ec	8720	18178314	FBtr0075424 // Cpr72Ec // Cuticular protein 72Ec // 72E2-72E2 // 39816 /// NM_140627 //	FBtr0075424	1.6459	0.000523408	0.00386915	1	0.00199258	45.7856	13.3336	1.04838	1
CG13895	8214	18175705	FBtr0331771 // CG13895 // CG13895 gene product from transcript CG13895-RA // 61C8-61C8	FBtr0331771	1.64453	1.20374e-05	0.000196869	0.173206	0.000101386	22.3538	3.23276	0.520625	1
CG13295	8389	18176602	FBtr0077065 // CG13295 // CG13295 gene product from transcript CG13295-RA // 65A5-65A5	FBtr0077065	1.64384	8.97907e-06	0.000156077	0.130196	8.03786e-05	10.0128	1.37851	0.495627	1
CR43282	13159	18203447	NR_048434 // CR43282 // ncRNA // 92B7-92B7 // 12798488 /// NR_048435 // CR43282 // ncRN	NR_048434	1.6429	0.00181035	0.0101611	1	0.00523291	5.16061	1.9815	1.38228	1
	5985	18162805	---	---	1.6398	0.00116564	0.00716866	1	0.00369181	5.69106	1.95179	1.23465	1
dom	4684	18154670	FBtr0071604 // dom // domino // 57D11-57D12 // 45655 /// NM_176244 // dom // domino //	FBtr0071604	1.63971	0.184305	0.345639	1	0.178002	5.28514	14.1133	9.61337	1
	248	18130483	---	---	1.63932	0.0563811	0.14584	1	0.0751068	2.19997	2.69007	4.402	1
mir-4973	1797	18138591	NR_048023 // mir-4973 // mir-4973 stem loop // 38C10-38C10 // 12798027 /// FBtr0309623	NR_048023	1.63855	9.3854e-10	1.89122e-07	1.51691e-05	9.73963e-08	44.3406	1.68861	0.137098	1
CR43790	4879	18156033	NR_073832 // CR43790 // ncRNA // 41F6-41F6 // 14462541	NR_073832	1.63657	0.00153612	0.0088878	1	0.00457715	8.92793	3.24266	1.30753	1
RpL24-like	11945	18196664	FBtr0082403 // RpL24-like // Ribosomal protein L24-like // 86E5-86E5 // 41372 /// NM_14	FBtr0082403	1.6357	8.73214e-07	2.57732e-05	0.0133049	1.3273e-05	17.316	1.63568	0.340057	1
Ir76a	7767	18172688	NM_001104177 // Ir76a // Ionotropic receptor 76a // 76C6-76C6 // 40157 /// FBtr0301607	NM_001104177	1.63569	8.14997e-05	0.000893373	1	0.000460081	8.51015	1.67486	0.708507	1
	9711	18183826	---	---	1.63552	0.00052148	0.00385845	1	0.00198707	6.41346	1.81914	1.02112	1
PGRP-SC1b	4355	18153190	FBtr0088707 // PGRP-SC1b // CG8577 gene product from transcript CG8577-RA // 44E2-44E2	FBtr0088707	1.6346	0.0673776	0.166728	1	0.0858636	8.73533	11.5876	4.77547	1
	13539	18205527	---	---	1.63431	0.11702	0.25148	1	0.129511	0.837405	1.55145	6.66969	1
Cpr64Ac	8333	18176335	FBtr0073252 // Cpr64Ac // Cuticular protein 64Ac // 64A10-64A10 // 38510 /// NM_139617	FBtr0073252	1.63402	0.00657888	0.0280294	1	0.0144349	225.25	119.839	1.91529	1
Egm	6191	18163911	FBtr0088090 // Egm // Enigma // 48A3-48A3 // 36242 /// NM_136843 // Egm // Enigma // 48	FBtr0088090	1.6331	6.9603e-08	3.8865e-06	0.00109591	2.00152e-06	23.7642	1.5627	0.236731	1
CG30090	4397	18153452	FBtr0087279 // CG30090 // CG30090 gene product from transcript CG30090-RA // 52C1-52C1	FBtr0087279	1.63298	1.14188e-05	0.000188832	0.16454	9.72473e-05	41.9651	5.84751	0.501632	1
CG11269	4143	18152119	FBtr0071765 // CG11269 // CG11269 gene product from transcript CG11269-RA // 58C1-58C1	FBtr0071765	1.63248	4.29654e-06	8.78799e-05	0.0634467	4.52575e-05	10.9248	1.30145	0.428861	1
nimC1	3101	18146095	FBtr0310075 // nimC1 // nimrod C1 // 34E5-34E5 // 34816 /// FBtr0080615 // nimC1 // nim	FBtr0310075	1.6315	2.05096e-05	0.000301312	0.290775	0.000155174	54.9506	8.40452	0.550608	1
CG33914	6112	18163460	FBtr0307216 // CG33914 // CG33914 gene product from transcript CG33914-RC // 42E5-42E5	FBtr0307216	1.63116	0.0305872	0.0920605	1	0.0474105	8.8056	7.96778	3.25747	1
Cyp310a1	2672	18143767	FBtr0081077 // Cyp310a1 // CG10391 gene product from transcript CG10391-RA // 36F8-36F8	FBtr0081077	1.63007	0.000317525	0.00265504	1	0.00136733	37.6548	9.4998	0.908232	1
eloF	10017	18185521	NM_141699 // eloF // elongase F // 85E10-85E10 // 41211 /// FBtr0082144 // eloF // elon	NM_141699	1.62984	0.00031632	0.00264768	1	0.00136353	71.2901	17.9611	0.906996	1
CG42650	11147	18191847	FBtr0302394 // CG42650 // CG42650 gene product from transcript CG42650-RA // 84D5-84D5	FBtr0302394	1.62958	6.85438e-07	2.13099e-05	0.0104809	1.09745e-05	27.2765	2.44958	0.323301	1
CG14529	10635	18188849	FBtr0085328 // CG14529 // CG14529 gene product from transcript CG14529-RA // 98F1-98F1	FBtr0085328	1.62763	0.00822575	0.0332164	1	0.0171062	5.73151	3.21186	2.01739	1
unk	11422	18193619	FBtr0305573 // unk // unkempt // 94E1-94E2|3-79.2 cM // 42738 /// FBtr0305572 // unk //	FBtr0305573	1.62712	3.66267e-07	1.32554e-05	0.00565311	6.82646e-06	23.4195	1.91039	0.29366	1
Dro	3400	18147693	FBtr0309055 // Dro // Drosocin // 51C1-51C1 // 36635 /// NM_001259395 // Dro // Drosoci	FBtr0309055	1.62671	0.00428562	0.0199857	1	0.0102925	2.96436	1.36885	1.66237	1
snoRNA:abba-a	4853	18155894	NR_048143 // snoRNA:abba-a // ncRNA // 56A2-56A2 // 12798342	NR_048143	1.62647	1.53022e-05	0.000236742	0.218547	0.00012192	10.072	1.44864	0.517783	1
CG42751	1693	18138113	FBtr0303281 // CG42751 // CG42751 gene product from transcript CG42751-RA // 33A4-33A4	FBtr0303281	1.62	0.0121832	0.0451604	1	0.0232573	5.03196	3.13921	2.24588	1
ppk20	12566	18200131	FBtr0085466 // ppk20 // pickpocket 20 // 99B6-99B7 // 43486 /// NM_143448 // ppk20 // p	FBtr0085466	1.61919	0.0530984	0.139724	1	0.071957	1.34301	1.51488	4.06072	1
CG16863	654	18132752	FBtr0080536 // CG16863 // CG16863 gene product from transcript CG16863-RA // 34D1-34D1	FBtr0080536	1.61823	0.000839543	0.00554802	1	0.00285719	9.28386	2.79778	1.0849	1
	190	18130367	---	---	1.61809	0.150951	0.30109	1	0.155059	0.829473	1.77706	7.71262	1
cactin	14313	18209993	NM_078698 // cactin // CG1676 gene product from transcript CG1676-RA // 19D1-19D1 // 33	NM_078698	1.61564	1.38543e-07	6.40594e-06	0.00216481	3.29901e-06	139.824	9.66595	0.248865	1
Arc1	5506	18160245	FBtr0087560 // Arc1 // Activity-regulated cytoskeleton associated protein 1 // 50F6-50F	FBtr0087560	1.6145	2.84975e-08	2.10469e-06	0.000452681	1.0839e-06	27.5577	1.53302	0.200266	1
Hsp67Bc	7939	18173884	FBtr0076497 // Hsp67Bc // Heat shock gene 67Bc // 67B2-67B2 // 39071 /// NM_079270 // H	FBtr0076497	1.61421	0.0078116	0.0319792	1	0.0164691	4.24863	2.26423	1.91855	1
	216	18130419	---	---	1.61166	0.0617144	0.156123	1	0.080402	3.4355	4.10301	4.29947	1
mRpS9	11812	18195894	NM_079546 // mRpS9 // mitochondrial ribosomal protein S9 // 84E4-84E4 // 40932 /// FBtr	NM_079546	1.61162	1.77538e-09	3.05028e-07	2.86449e-05	1.57087e-07	38.4807	1.48306	0.138745	1
	9713	18183829	---	---	1.6107	0.00112864	0.00697525	1	0.0035922	37.1708	11.7532	1.1383	1
	7542	18171501	---	---	1.6104	0.0396836	0.112353	1	0.057861	2.60491	2.50287	3.45898	1
CG12310	8666	18178058	FBtr0075665 // CG12310 // CG12310 gene product from transcript CG12310-RA // 71B2-71B2	FBtr0075665	1.60997	1.00757e-07	5.12502e-06	0.0015809	2.63935e-06	148.383	9.67411	0.234709	1
CG4398	3944	18151025	FBtr0087157 // CG4398 // CG4398 gene product from transcript CG4398-RA // 53C4-53C4 //	FBtr0087157	1.60988	0.00357539	0.0172706	1	0.00889426	4.75728	2.00201	1.51499	1
CG7054	10411	18187580	FBtr0084254 // CG7054 // CG7054 gene product from transcript CG7054-RA // 94A16-94A16 /	FBtr0084254	1.60579	1.4087e-05	0.000222153	0.201719	0.000114407	8.8977	1.19685	0.484245	1
	263	18130513	---	---	1.60521	0.0144506	0.0516664	1	0.0266078	3.57644	2.27603	2.29102	1
	318	18130623	---	---	1.60409	0.105348	0.232633	1	0.119804	1.14859	1.83593	5.75433	1
CG18643	10059	18185709	FBtr0300901 // CG18643 // CG18643 gene product from transcript CG18643-RB // 86E5-86E5	FBtr0300901	1.60254	5.9157e-07	1.9158e-05	0.00906966	9.86621e-06	20.9636	1.71883	0.295169	1
snoRNA:Psi18S-640c	1558	18137354	NR_003770 // snoRNA:Psi18S-640c // ncRNA // 38C6-38C6 // 5740277	NR_003770	1.60189	0.0474465	0.128529	1	0.0661914	1.74153	1.77778	3.67494	1
CG11089	10504	18188128	FBtr0303478 // CG11089 // CG11089 gene product from transcript CG11089-RD // 96B2-96B2	FBtr0303478	1.60162	8.12024e-05	0.000891315	1	0.000459021	19.3712	3.49085	0.64875	1
CG11089	10788	18189692	FBtr0303478 // CG11089 // CG11089 gene product from transcript CG11089-RD // 96B2-96B2	FBtr0303478	1.60162	8.12024e-05	0.000891315	1	0.000459021	19.3712	3.49085	0.64875	1
IP3K1	991	18134575	NM_135469 // IP3K1 // Inositol 1,4,5-triphosphate kinase 1 // 30C9-30D1 // 34300 /// NM	NM_135469	1.60096	4.38294e-07	1.52209e-05	0.00674863	7.83868e-06	28.9532	2.26433	0.281544	1
CG7686	5155	18158021	FBtr0088245 // CG7686 // CG7686 gene product from transcript CG7686-RA // 47C3-47C3 //	FBtr0088245	1.60014	2.7241e-08	2.03026e-06	0.00043283	1.04557e-06	41.7723	2.22454	0.191714	1
CG5498	8168	18175438	FBtr0078238 // CG5498 // CG5498 gene product from transcript CG5498-RB // 77B9-77B9 //	FBtr0078238	1.59998	2.42647e-06	5.67404e-05	0.0362945	2.92209e-05	16.9445	1.70025	0.361231	1
CG12011	6737	18167228	FBtr0072764 // CG12011 // CG12011 gene product from transcript CG12011-RA // 62A11-62A1	FBtr0072764	1.59677	0.00189556	0.0104879	1	0.0054012	3.18012	1.09735	1.24223	1
	172	18130331	---	---	1.59675	0.0163162	0.0567468	1	0.0292242	2.12767	1.38185	2.33808	1
	135	18130257	---	---	1.59489	0.0105205	0.0401797	1	0.0206923	2.59366	1.4433	2.00329	1
CG1139	6751	18167293	FBtr0072845 // CG1139 // CG1139 gene product from transcript CG1139-RA // 62B12-62B12 /	FBtr0072845	1.59335	0.000835436	0.00552545	1	0.00284557	53.8932	15.196	1.01507	1
CG8908	4081	18151770	FBtr0332256 // CG8908 // CG8908 gene product from transcript CG8908-RE // 56F11-56F11 /	FBtr0332256	1.59046	0.00387147	0.0184013	1	0.00947656	7.69917	3.14423	1.47019	1
CG42846	9330	18181495	FBtr0303931 // CG42846 // CG42846 gene product from transcript CG42846-RA // 61B2-61B2	FBtr0303931	1.59036	8.38831e-09	8.37634e-07	0.00013421	4.31375e-07	45.4508	2.01984	0.159985	1
snoRNA:lola-d	6368	18164948	NR_048085 // snoRNA:lola-d // ncRNA // 47A11-47A11 // 12798400	NR_048085	1.58921	0.0115966	0.0433828	1	0.0223418	4.62746	2.6183	2.03695	1
	10681	18189085	---	---	1.58907	0.0648307	0.161973	1	0.0834147	1.20397	1.38973	4.15546	1
CG42260	6206	18164010	FBtr0299573 // CG42260 // CG42260 gene product from transcript CG42260-RB // 59B1-59B1	FBtr0299573	1.589	1.34374e-09	2.52099e-07	2.17021e-05	1.29829e-07	50.8277	1.78089	0.126136	1
Acp65Aa	8108	18175029	FBtr0077021 // Acp65Aa // CG10297 gene product from transcript CG10297-RA // 65A6-65A6	FBtr0077021	1.58771	0.000371883	0.00298714	1	0.00153836	842.658	196.576	0.83981	1
CG14806	13810	18207365	FBtr0070313 // CG14806 // CG14806 gene product from transcript CG14806-RA // 2B14-2B14	FBtr0070313	1.58715	1.06335e-07	5.30765e-06	0.00166696	2.7334e-06	26.5904	1.64334	0.222487	1
CG13731	8757	18178525	FBtr0306800 // CG13731 // CG13731 gene product from transcript CG13731-RB // 74A6-74B1	FBtr0306800	1.58633	0.00011393	0.00115573	1	0.000595192	446.176	82.1612	0.662923	1
mir-2a-1	3186	18146506	NR_048008 // mir-2a-1 // mir-2a-1 stem loop // 37F2-37F2 // 12798017 /// FBtr0304215 //	NR_048008	1.58521	0.000120184	0.00121164	1	0.000623987	23.3582	4.33137	0.667558	1
Ance-4	5311	18159132	FBtr0088664 // Ance-4 // CG8196 gene product from transcript CG8196-RA // 45A1-45A1 //	FBtr0088664	1.58355	3.93546e-08	2.6172e-06	0.000623285	1.34784e-06	80.3302	4.2961	0.19253	1
CG13390	2457	18142612	FBtr0079723 // CG13390 // CG13390 gene product from transcript CG13390-RA // 29B3-29B3	FBtr0079723	1.58238	0.000306432	0.00257664	1	0.00132695	7.10059	1.56888	0.795423	1
	118	18130223	---	---	1.58147	0.123884	0.261816	1	0.134833	1.4118	2.36932	6.04162	1
CG8713	3670	18149465	FBtr0088780 // CG8713 // CG8713 gene product from transcript CG8713-RA // 44A4-44A4 //	FBtr0088780	1.58144	0.00128747	0.00774855	1	0.00399045	4.06922	1.22679	1.08533	1
snoRNA:Psi18S-301	10997	18190827	NR_003900 // snoRNA:Psi18S-301 // ncRNA // 92F2-92F2 // 5740581	NR_003900	1.58135	0.000230756	0.00204473	1	0.00105302	31.9512	6.64983	0.749248	1
snoRNA:Me18S-U1356c	7645	18172008	NR_003876 // snoRNA:Me18S-U1356c // ncRNA // 77C3-77C3 // 5740641	NR_003876	1.58085	0.0376297	0.107961	1	0.0555993	2.12569	1.84241	3.12024	1
	136	18130259	---	---	1.58014	0.134666	0.277668	1	0.142997	2.6528	4.71039	6.39225	1
2mit	13052	18202833	FBtr0301436 // 2mit // CG42573 gene product from transcript CG42573-RA // 87D13-87D14 /	FBtr0301436	1.57788	5.84215e-09	6.62192e-07	9.36921e-05	3.41024e-07	59.4855	2.43774	0.14753	1
ImpE1	6460	18165437	FBtr0333057 // ImpE1 // Ecdysone-inducible gene E1 // 66C8-66C10 // 45879 /// FBtr00766	FBtr0333057	1.57777	0.000134962	0.00132782	1	0.000683817	11.6057	2.15513	0.668505	1
	11818	18195900	---	---	1.57775	5.91165e-06	0.00011288	0.0866682	5.81323e-05	15.245	1.65276	0.390289	1
Amyrel	5078	18157486	FBtr0087117 // Amyrel // CG8221 gene product from transcript CG8221-RA // 53C14-53C14 /	FBtr0087117	1.57652	0.0379597	0.10866	1	0.055959	6.57326	5.65101	3.09491	1
CG4221	10219	18186559	FBtr0083201 // CG4221 // CG4221 gene product from transcript CG4221-RA // 89A8-89A8 //	FBtr0083201	1.57646	0.000178714	0.00165737	1	0.000853535	63.7022	12.4393	0.702982	1
CG30269	4443	18153649	FBtr0071867 // CG30269 // CG30269 gene product from transcript CG30269-RA // 58F4-58F6	FBtr0071867	1.57638	9.06477e-07	2.65153e-05	0.0138029	1.36552e-05	18.1254	1.47277	0.292516	1
CG10257	3902	18150729	FBtr0087408 // CG10257 // CG10257 gene product from transcript CG10257-RA // 51D5-51D5	FBtr0087408	1.57597	0.00010858	0.00111059	1	0.000571948	7.33734	1.30127	0.638458	1
CG31742	1373	18136730	FBtr0081025 // CG31742 // CG31742 gene product from transcript CG31742-RA // 36E3-36E3	FBtr0081025	1.57562	0.00033942	0.00278532	1	0.00143442	14.6662	3.24747	0.797131	1
CG2064	3657	18149383	FBtr0088923 // CG2064 // CG2064 gene product from transcript CG2064-RA // 43E9-43E9 //	FBtr0088923	1.57548	0.00507761	0.0227461	1	0.0117141	18.4428	7.79654	1.52187	1
CG3838	983	18134526	FBtr0079835 // CG3838 // CG3838 gene product from transcript CG3838-RA // 30B12-30B12 /	FBtr0079835	1.57537	4.56127e-06	9.24506e-05	0.0672951	4.76114e-05	11.2855	1.16697	0.372257	1
P32	5614	18160818	FBtr0086892 // P32 // CG6459 gene product from transcript CG6459-RA // 54D4-54D4 // 370	FBtr0086892	1.57487	1.02861e-06	2.9249e-05	0.0156308	1.5063e-05	89.1083	7.34489	0.296736	1
CR43416	4843	18155832	NR_048125 // CR43416 // ncRNA // 53C2-53C2 // 12798316	NR_048125	1.57468	1.31399e-05	0.000212136	0.188748	0.000109248	44.4957	5.43842	0.440004	1
rad50	4155	18152173	FBtr0301668 // rad50 // CG6339 gene product from transcript CG6339-RE // 58E1-58E1 // 3	FBtr0301668	1.57369	9.00342e-05	0.000959855	1	0.000494318	12.6422	2.1517	0.61272	1
CG1172	11266	18192531	FBtr0333810 // CG1172 // CG1172 gene product from transcript CG1172-RC // 83A1-83A1 //	FBtr0333810	1.57319	0.0183715	0.0623281	1	0.0320985	1.85588	1.17957	2.28811	1
CG3726	13882	18207708	FBtr0070858 // CG3726 // CG3726 gene product from transcript CG3726-RA // 5C7-5C10 // 3	FBtr0070858	1.57313	2.82352e-06	6.33914e-05	0.042077	3.26461e-05	11.1487	1.06387	0.343532	1
snoRNA:Pi4KIIalpha-a	13189	18203620	NR_048326 // snoRNA:Pi4KIIalpha-a // ncRNA // 83B2-83B2 // 12798244	NR_048326	1.57305	2.20899e-05	0.000320206	0.312562	0.000164904	8.87971	1.17786	0.477527	1
CG1657	14031	18208488	FBtr0073448 // CG1657 // CG1657 gene product from transcript CG1657-RA // 10B3-10B3 //	FBtr0073448	1.5727	1.52846e-06	3.95992e-05	0.0230617	2.03933e-05	18.6361	1.61901	0.312751	1
CG4627	3843	18150467	FBtr0087738 // CG4627 // CG4627 gene product from transcript CG4627-RA // 49F10-49F10 /	FBtr0087738	1.57211	2.46867e-06	5.74803e-05	0.0369117	2.9602e-05	31.3181	2.91956	0.335603	1
	4432	18153599	---	---	1.57199	0.0195288	0.0652908	1	0.0336243	6.6158	4.2865	2.3325	1
	4434	18153603	---	---	1.57199	0.0195288	0.0652908	1	0.0336243	6.6158	4.2865	2.3325	1
	5991	18162817	---	---	1.57199	0.0195288	0.0652908	1	0.0336243	6.6158	4.2865	2.3325	1
	5993	18162821	---	---	1.57199	0.0195288	0.0652908	1	0.0336243	6.6158	4.2865	2.3325	1
	11524	18194193	---	---	1.57124	0.102937	0.228964	1	0.117915	1.07876	1.55311	5.18301	1
CG43389	7869	18173471	FBtr0308062 // CG43389 // CG43389 gene product from transcript CG43389-RA // 63C1-63C1	FBtr0308062	1.57078	0.000202907	0.00183167	1	0.000943295	4.93288	0.971846	0.709249	1
CG4610	4167	18152211	FBtr0071834 // CG4610 // CG4610 gene product from transcript CG4610-RA // 58E3-58E4 //	FBtr0071834	1.57069	1.26682e-06	3.44043e-05	0.0191847	1.7718e-05	18.3348	1.54027	0.30243	1
snoRNA:Me28S-C2645a	1552	18137342	NR_003781 // snoRNA:Me28S-C2645a // ncRNA // 38D2-38D2 // 5740717 /// NR_033154 // Uhg3	NR_003781	1.56905	0.00111454	0.00690383	1	0.00355542	5.17368	1.45678	1.01367	1
CG13924	6747	18167273	FBtr0300120 // CG13924 // CG13924 gene product from transcript CG13924-RC // 62B7-62B7	FBtr0300120	1.56843	0.0421659	0.117501	1	0.0605124	2.77708	2.44742	3.17266	1
CG18673	10763	18189538	FBtr0305336 // CG18673 // CG18673 gene product from transcript CG18673-RC // 100B9-100B	FBtr0305336	1.56716	1.77447e-06	4.45972e-05	0.0267088	2.29672e-05	74.8882	6.54953	0.314847	1
	16091	18219595	---	---	1.56691	0.00653994	0.0278999	1	0.0143682	4.22886	1.87863	1.59927	1
CG6512	8746	18178470	FBtr0075251 // CG6512 // CG6512 gene product from transcript CG6512-RB // 74A1-74A2 //	FBtr0075251	1.5669	5.78858e-11	2.30442e-08	9.40187e-07	1.18676e-08	105.077	2.34884	0.0804731	1
LKR	2083	18140459	NM_135306 // LKR // lysine ketoglutarate reductase // 28C4-28C4 // 34064 /// FBtr007949	NM_135306	1.56625	0.00152357	0.00882458	1	0.0045446	10.0931	3.03534	1.08265	1
laza	8936	18179475	FBtr0078508 // laza // lazaro // 79E4-79E4 // 40468 /// NM_141134 // laza // lazaro //	FBtr0078508	1.56466	6.46469e-07	2.04887e-05	0.00989756	1.05515e-05	31.246	2.33837	0.269414	1
CG13659	10542	18188341	FBtr0084828 // CG13659 // CG13659 gene product from transcript CG13659-RA // 96D1-96D1	FBtr0084828	1.56417	5.46684e-05	0.000659496	0.750597	0.000339636	41.2895	6.24909	0.544853	1
CG13308	6943	18168477	FBtr0303232 // CG13308 // CG13308 gene product from transcript CG13308-RB // 66D15-66D1	FBtr0303232	1.56099	0.00354748	0.0171765	1	0.00884576	8.15076	2.99387	1.32232	1
	11816	18195898	---	---	1.56028	5.22173e-07	1.75008e-05	0.0080229	9.0128e-06	17.2033	1.23282	0.257982	1
CG1140	6750	18167287	FBtr0072843 // CG1140 // CG1140 gene product from transcript CG1140-RB // 62B11-62B12 /	FBtr0072843	1.55916	1.07479e-07	5.31599e-06	0.00168427	2.7377e-06	23.6822	1.35505	0.205985	1
	142	18130271	---	---	1.55809	0.241798	0.417987	1	0.21526	0.86635	2.42065	10.0587	1
CG13946	1282	18136139	FBtr0078004 // CG13946 // CG13946 gene product from transcript CG13946-RA // 21E2-21E2	FBtr0078004	1.5575	0.00934268	0.0366566	1	0.0188779	57.1377	27.5726	1.73723	1
CG40198	13234	18203813	FBtr0333189 // CG40198 // CG40198 gene product from transcript CG40198-RC // --- // 335	FBtr0333189	1.5571	1.99879e-05	0.000294709	0.283527	0.000151773	69.939	8.71662	0.448674	1
Lcp1	4918	18156279	FBtr0333557 // Lcp1 // Larval cuticle protein 1 // 44C6-44C6 // 35817 /// NM_001273872	FBtr0333557	1.55658	0.0326067	0.0967824	1	0.0498422	39.9284	30.3566	2.73699	1
Aats-asp	3321	18147098	FBtr0087784 // Aats-asp // Aspartyl-tRNA synthetase // 49D7-49D7 // 36420 /// NM_057261	FBtr0087784	1.55595	8.2898e-09	8.35223e-07	0.00013265	4.30134e-07	166.399	6.7037	0.145032	1
Hsp22	6455	18165416	FBtr0100558 // Hsp22 // Heat shock protein 22 // 67B2-67B2 // 3772576 /// FBtr0100655 /	FBtr0100558	1.55568	3.06527e-05	0.000410767	0.428487	0.000211542	20.1039	2.68316	0.480472	1
CG18661	1286	18136151	FBtr0079763 // CG18661 // CG18661 gene product from transcript CG18661-RA // 29F7-29F7	FBtr0079763	1.55494	0.00144632	0.00849294	1	0.0043738	11.7812	3.38697	1.03496	1
Ipk1	4453	18153708	FBtr0113368 // Ipk1 // CG30295 gene product from transcript CG30295-RB // 57B3-57B4 //	FBtr0113368	1.55485	4.47034e-05	0.000555288	0.617014	0.000285969	7.25146	1.03096	0.511824	1
CG5556	2208	18141164	FBtr0077948 // CG5556 // CG5556 gene product from transcript CG5556-RA // 22A1-22A1 //	FBtr0077948	1.55484	4.70909e-06	9.46573e-05	0.0694133	4.87478e-05	36.82	3.6086	0.352823	1
CG33003	1433	18136976	FBtr0290071 // CG33003 // CG33003 gene product from transcript CG33003-RB // 24F1-24F1	FBtr0290071	1.55402	0.00213858	0.0114898	1	0.00591716	9.50379	2.99889	1.13597	1
Psf1	8226	18175767	FBtr0072731 // Psf1 // CG9187 gene product from transcript CG9187-RA // 61F4-61F4 // 38	FBtr0072731	1.55331	0.00490093	0.0221315	1	0.0113976	2.86107	1.12387	1.41412	1
List	5651	18161010	NM_137520 // List // Lithium-inducible SLC6 transporter // 55E10-55E10 // 37157 /// FBt	NM_137520	1.55302	7.91835e-08	4.26546e-06	0.00124505	2.19668e-06	30.0872	1.62184	0.194056	1
	210	18130407	---	---	1.55301	0.00557918	0.0244269	1	0.0125797	6.22592	2.536	1.46639	1
CG14075	7252	18169994	FBtr0075024 // CG14075 // CG14075 gene product from transcript CG14075-RA // 75F2-75F2	FBtr0075024	1.55184	1.47554e-06	3.85341e-05	0.0222776	1.98448e-05	69.2629	5.63792	0.293036	1
cac	15874	18218767	FBtr0307323 // cac // cacophony // 10F7-11A1|1-36.7 cM // 32158 /// NM_001258707 // cac	FBtr0307323	1.55155	8.46279e-12	5.11591e-09	1.3769e-07	2.63466e-09	84.6394	1.43669	0.0611072	1
CG10924	4024	18151443	FBtr0113093 // CG10924 // CG10924 gene product from transcript CG10924-RA // 55D1-55D2	FBtr0113093	1.55108	6.60066e-05	0.00076031	0.898537	0.000391554	14.9916	2.25961	0.542612	1
clumsy	551	18132142	FBtr0081476 // clumsy // CG8681 gene product from transcript CG8681-RB // 39B2-39B3 //	FBtr0081476	1.54903	2.58447e-10	7.50431e-08	4.18999e-06	3.86467e-08	97.9058	2.49494	0.091739	1
CG14786	14949	18213979	FBtr0070230 // CG14786 // CG14786 gene product from transcript CG14786-RA // 2A4-2A4 //	FBtr0070230	1.5481	4.44701e-06	9.05038e-05	0.0656347	4.66088e-05	10.7149	1.02042	0.342839	1
CG12499	12320	18198782	FBtr0084295 // CG12499 // CG12499 gene product from transcript CG12499-RA // 94A14-94A1	FBtr0084295	1.54772	1.29962e-07	6.11308e-06	0.00203226	3.14819e-06	23.8141	1.35265	0.204482	1
CG14683	10032	18185590	FBtr0082267 // CG14683 // CG14683 gene product from transcript CG14683-RA // 86C4-86C4	FBtr0082267	1.54733	7.57448e-07	2.29797e-05	0.0115629	1.18344e-05	12.7987	0.931934	0.262134	1
	228	18130443	---	---	1.54618	0.149976	0.299779	1	0.154384	3.04554	5.32331	6.29244	1
Pfrx	13773	18207183	NM_167651 // Pfrx // 6-phosphofructo-2-kinase // 18C8-18C8 // 32938 /// NM_167656 // Pf	NM_167651	1.54618	3.56953e-10	9.39709e-08	5.78273e-06	4.83943e-08	49.7922	1.30935	0.0946666	1
CG31010	12747	18201007	FBtr0085725 // CG31010 // CG31010 gene product from transcript CG31010-RA // 100A2-100A	FBtr0085725	1.54487	6.99627e-06	0.000128741	0.102132	6.63006e-05	20.7549	2.10239	0.364666	1
CG42495	7741	18172521	FBtr0300582 // CG42495 // CG42495 gene product from transcript CG42495-RA // 75D5-75D5	FBtr0300582	1.54426	0.0027497	0.0140252	1	0.00722288	3.09283	1.01114	1.17695	1
snoRNA:Me18S-C1096	11047	18191120	NR_003892 // snoRNA:Me18S-C1096 // ncRNA // 86D8-86D8 // 5740862	NR_003892	1.54306	0.00614132	0.0265112	1	0.0136531	2.70774	1.10144	1.46438	1
	11048	18191121	---	---	1.54306	0.00614132	0.0265112	1	0.0136531	2.70774	1.10144	1.46438	1
	8661	18178043	---	---	1.54222	0.00432288	0.020102	1	0.0103524	2.98384	1.09496	1.32107	1
snoRNA:Psi18S-1377e	12942	18202162	NR_003915 // snoRNA:Psi18S-1377e // ncRNA // 99E2-99E2 // 5740770 /// BT023903 // RpS7	NR_003915	1.54204	0.00181979	0.0102001	1	0.00525298	12.5175	3.66245	1.05331	1
	12943	18202163	---	---	1.54204	0.00181979	0.0102001	1	0.00525298	12.5175	3.66245	1.05331	1
CG5676	2511	18142936	FBtr0080086 // CG5676 // CG5676 gene product from transcript CG5676-RA // 31B1-31B1 //	FBtr0080086	1.54191	2.10975e-08	1.69633e-06	0.000335883	8.73596e-07	49.9574	2.1822	0.157253	1
CG13309	6944	18168480	FBtr0076582 // CG13309 // CG13309 gene product from transcript CG13309-RA // 66D15-66D1	FBtr0076582	1.54177	9.99646e-07	2.85748e-05	0.0151965	1.47158e-05	17.9467	1.33851	0.268497	1
CG18110	10661	18188985	FBtr0332441 // CG18110 // CG18110 gene product from transcript CG18110-RB // 99B7-99B7	FBtr0332441	1.54074	0.267634	0.449558	1	0.231519	1.94019	5.76619	10.6991	1
asrij	4195	18152327	FBtr0071902 // asrij // CG13533 gene product from transcript CG13533-RA // 59B4-59B4 //	FBtr0071902	1.54065	1.32381e-07	6.17351e-06	0.00206932	3.17932e-06	98.8528	5.51192	0.200732	1
CG1461	14129	18208961	FBtr0073908 // CG1461 // CG1461 gene product from transcript CG1461-RA // 12E6-12E6 //	FBtr0073908	1.54041	5.90263e-07	1.91536e-05	0.00905076	9.86398e-06	107.038	7.36383	0.247667	1
	52	18130091	---	---	1.53971	0.0285936	0.0874144	1	0.0450178	1.50226	1.0285	2.46469	1
CG14207	14285	18209804	FBtr0074734 // CG14207 // CG14207 gene product from transcript CG14207-RB // 18D3-18D3	FBtr0074734	1.53925	7.79398e-10	1.76685e-07	1.26109e-05	9.09916e-08	45.3199	1.28629	0.102177	1
snoRNA:Me28S-G3113a	9219	18180770	NR_003843 // snoRNA:Me28S-G3113a // ncRNA // 61D2-61D2 // 5740381	NR_003843	1.53822	0.0121462	0.0450364	1	0.0231934	3.10495	1.54181	1.78763	1
CG1544	10718	18189270	FBtr0085755 // CG1544 // CG1544 gene product from transcript CG1544-RA // 100B5-100B5 /	FBtr0085755	1.53802	1.53307e-07	6.93508e-06	0.00239342	3.57152e-06	33.7275	1.90403	0.203232	1
CG2650	14648	18212088	FBtr0070504 // CG2650 // CG2650 gene product from transcript CG2650-RA // 3B2-3B2|1-1.2	FBtr0070504	1.53682	0.00419915	0.0196555	1	0.0101224	6.48722	2.32335	1.28931	1
trbl	8186	18175558	FBtr0078235 // trbl // tribbles // 77C1-77C1 // 43999 /// NM_079933 // trbl // tribbles	FBtr0078235	1.53639	0.0196205	0.0655166	1	0.0337406	28.918	16.9163	2.10592	1
CG31924	2900	18144986	FBtr0077946 // CG31924 // CG31924 gene product from transcript CG31924-RA // 22A1-22A1	FBtr0077946	1.53578	0.000154154	0.00146626	1	0.000755115	28.125	4.74197	0.606972	1
MESK4	10784	18189676	NM_080278 // MESK4 // Misexpression suppressor of KSR 4 // 89E6-89E6 // 64872 /// NM_00	NM_080278	1.53426	0.000503343	0.00376688	1	0.00193992	49.0163	10.4462	0.767221	1
CR43716	3253	18146725	NR_073720 // CR43716 // ncRNA // 25A1-25A1 // 14462698	NR_073720	1.53417	1.15163e-05	0.000190253	0.165924	9.79787e-05	28.4908	3.02797	0.382604	1
CG7712	5373	18159533	FBtr0331936 // CG7712 // CG7712 gene product from transcript CG7712-RB // 47C6-47C6 //	FBtr0331936	1.53413	0.00891449	0.0353278	1	0.0181936	2.92402	1.29697	1.5968	1
Neurochondrin	9892	18184880	NM_141401 // Neurochondrin // CG2330 gene product from transcript CG2330-RA // 83E8-83E	NM_141401	1.53339	9.17704e-10	1.87235e-07	1.48341e-05	9.64245e-08	83.6564	2.38075	0.102451	1
mir-274	7818	18173118	NR_048261 // mir-274 // mir-274 stem loop // 68D1-68D1 // 12798204 /// FBtr0304420 // M	NR_048261	1.53285	0.0109343	0.0413843	1	0.0213126	2.69877	1.27328	1.69849	1
CG5561	2209	18141167	FBtr0077947 // CG5561 // CG5561 gene product from transcript CG5561-RA // 22A1-22A1 //	FBtr0077947	1.53207	0.0557319	0.144596	1	0.0744661	1.24483	1.12733	3.2602	1
Adgf-D	12041	18197254	FBtr0082845 // Adgf-D // Adenosine deaminase-related growth factor D // 87F11-87F11 //	FBtr0082845	1.53101	4.89027e-05	0.000601046	0.673678	0.000309535	17.8823	2.40531	0.484227	1
CG30273	4446	18153668	FBtr0071866 // CG30273 // CG30273 gene product from transcript CG30273-RA // 58F4-58F4	FBtr0071866	1.53036	2.1663e-08	1.73326e-06	0.000344844	8.92614e-07	28.7644	1.21746	0.152371	1
Mal-B1	1070	18134997	NM_135678 // Mal-B1 // Maltase B1 // 33A3-33A4 // 34597 /// FBtr0080275 // Mal-B1 // Ma	NM_135678	1.52916	0.0473668	0.128435	1	0.0661431	15.1292	12.538	2.98343	1
pre-mod(mdg4)-U	11170	18192008	FBtr0303410 // pre-mod(mdg4)-U // CG42777 gene product from transcript CG42777-RA // 93	FBtr0303410	1.52889	6.72907e-08	3.81361e-06	0.00106003	1.96398e-06	27.2585	1.33678	0.176548	1
	7539	18171484	---	---	1.52864	0.161811	0.316334	1	0.16291	1.19938	2.11217	6.33977	1
tra	7974	18174198	NM_001014588 // tra // transformer // 73A10-73A10|3-45 cM // 39849 /// FBtr0100244 // t	NM_001014588	1.52791	0.000379542	0.00304118	1	0.00156619	7.83128	1.54254	0.709096	1
IM23	5640	18160937	NM_137474 // IM23 // Immune induced molecule 23 // 55C4-55C4 // 37099 /// FBtr0086729 /	NM_137474	1.52702	0.0933748	0.212591	1	0.109483	14.0187	16.6577	4.2777	1
CG9825	4190	18152287	FBtr0071893 // CG9825 // CG9825 gene product from transcript CG9825-RA // 59B2-59B2 //	FBtr0071893	1.52683	0.0560567	0.145215	1	0.0747847	2.22753	1.99083	3.21745	1
Hn	6453	18165401	FBtr0076811 // Hn // Henna // 66A12-66A12|3-23.0 cM // 38871 /// FBtr0100225 // Hn // H	FBtr0076811	1.5267	1.88688e-07	8.04118e-06	0.0029373	4.14115e-06	19.4286	1.0905	0.202063	1
CG10420	12436	18199488	FBtr0084870 // CG10420 // CG10420 gene product from transcript CG10420-RA // 96C7-96C7	FBtr0084870	1.52573	0.000286645	0.00243045	1	0.00125167	162.827	30.0776	0.664996	1
Proct	2813	18144529	FBtr0079562 // Proct // Proctolin // 28D2-28D2 // 250710 /// NM_135314 // Proct // Proc	FBtr0079562	1.52479	6.75252e-08	3.81366e-06	0.0010636	1.96401e-06	74.4757	3.60797	0.174402	1
CG10802	13820	18207400	FBtr0070568 // CG10802 // CG10802 gene product from transcript CG10802-RA // 3D4-3D4 //	FBtr0070568	1.52387	5.47124e-06	0.00010682	0.0803983	5.50116e-05	63.6954	5.82162	0.329032	1
Ada1-2	1400	18136839	FBtr0080287 // Ada1-2 // CG31866 gene product from transcript CG31866-RA // 33B5-33B5 /	FBtr0080287	1.52385	0.0352115	0.102537	1	0.052806	3.27337	2.33126	2.56389	1
	14677	18212316	---	---	1.52266	7.30999e-05	0.000819462	0.989897	0.000422017	6.46543	0.910806	0.507144	1
snoRNA:Psi28S-3305a	10994	18190823	NR_003907 // snoRNA:Psi28S-3305a // ncRNA // 98D6-98D6 // 5740305	NR_003907	1.52213	0.000518878	0.00384861	1	0.00198201	24.7036	5.10431	0.74384	1
ebd1	8211	18175694	NM_138206 // ebd1 // earthbound 1 // 61C8-61C8 // 38082 /// FBtr0072610 // ebd1 // eart	NM_138206	1.52194	5.68905e-07	1.87363e-05	0.00873209	9.64905e-06	16.9171	1.09393	0.23279	1
Gasp	11640	18194983	FBtr0112922 // Gasp // CG10287 gene product from transcript CG10287-RB // 83D4-83D4 //	FBtr0112922	1.52155	4.28489e-08	2.74074e-06	0.000677782	1.41146e-06	350.121	15.7914	0.162369	1
Idgf1	510	18131855	NM_057910 // Idgf1 // Imaginal disc growth factor 1 // 36A1-36A1 // 34978 /// FBtr00808	NM_057910	1.52048	0.0001375	0.00133865	1	0.000689395	9.09375	1.43092	0.566466	1
kkv	11350	18193114	FBtr0301398 // kkv // krotzkopf verkehrt // 83A1-83A1|3-47.5 cM // 45884 /// FBtr007880	FBtr0301398	1.51973	0.00028273	0.00240852	1	0.00124037	195.141	35.2801	0.650854	1
CG33475	6095	18163321	FBtr0088318 // CG33475 // CG33475 gene product from transcript CG33475-RA // 47A6-47A6	FBtr0088318	1.51956	0.00875805	0.0348486	1	0.0179468	4.75549	2.00507	1.51788	1
snoRNA:Psi18S-1377c	12946	18202166	NR_003917 // snoRNA:Psi18S-1377c // ncRNA // 99E2-99E2 // 5740236 /// BT023903 // RpS7	NR_003917	1.51929	0.000334875	0.00276332	1	0.00142309	21.5571	4.02831	0.67272	1
	12947	18202167	---	---	1.51929	0.000334875	0.00276332	1	0.00142309	21.5571	4.02831	0.67272	1
CG40472	9451	18182134	FBtr0113773 // CG40472 // CG40472 gene product from transcript CG40472-RC // --- // 867	FBtr0113773	1.51824	0.00591879	0.0256796	1	0.0132248	14.99	5.58921	1.3423	1
Cht6	14611	18211867	FBtr0307369 // Cht6 // CG43374 gene product from transcript CG43374-RC // 9A5-9A5 // 31	FBtr0307369	1.51808	7.85444e-06	0.000140536	0.114289	7.23752e-05	463.671	44.0721	0.342182	1
CR43454	11260	18192510	NR_048470 // CR43454 // ncRNA // 94D7-94D7 // 12798520	NR_048470	1.51752	0.00154709	0.00894494	1	0.00460658	3.5707	0.931292	0.938934	1
CG43209	6331	18164745	FBtr0306121 // CG43209 // CG43209 gene product from transcript CG43209-RA // 59F4-59F4	FBtr0306121	1.51617	0.0191078	0.0642251	1	0.0330755	2.74281	1.49228	1.95865	1
CG3008	822	18133656	FBtr0077389 // CG3008 // CG3008 gene product from transcript CG3008-RA // 25B1-25B1 //	FBtr0077389	1.51593	0.000607835	0.00432002	1	0.00222478	16.3914	3.43642	0.754731	1
CG9463	2468	18142656	FBtr0079744 // CG9463 // CG9463 gene product from transcript CG9463-RA // 29F1-29F1 //	FBtr0079744	1.51567	0.163075	0.317789	1	0.163659	11.618	19.7723	6.12671	1
CG6153	1090	18135092	FBtr0300275 // CG6153 // CG6153 gene product from transcript CG6153-RB // 33F3-33F3 //	FBtr0300275	1.51545	0.00165624	0.00944885	1	0.00486609	12.2523	3.22761	0.948343	1
Rel	11533	18194324	FBtr0089338 // Rel // Relish // 85C3-85C3 // 41087 /// NM_057746 // Rel // Relish // 85	FBtr0089338	1.51517	0.000436523	0.00338316	1	0.0017423	11.1414	2.17118	0.701552	1
	11817	18195899	---	---	1.51489	6.72948e-06	0.00012553	0.0983904	6.4647e-05	11.141	1.02282	0.330506	1
	174	18130335	---	---	1.51458	0.0561376	0.145395	1	0.0748773	3.11527	2.68115	3.09834	1
snoRNA:Or-CD12	9222	18180776	NR_003852 // snoRNA:Or-CD12 // ncRNA // 63B14-63B14 // 5740674	NR_003852	1.51452	0.00440006	0.0203392	1	0.0104746	6.41316	2.1713	1.21885	1
	9223	18180777	---	---	1.51452	0.00440006	0.0203392	1	0.0104746	6.41316	2.1713	1.21885	1
nimB4	2129	18140727	FBtr0080617 // nimB4 // nimrod B4 // 34E5-34E5 // 34814 /// NM_176032 // nimB4 // nimro	FBtr0080617	1.51449	1.37934e-05	0.000219003	0.197695	0.000112785	67.9599	6.997	0.370648	1
CG3610	10177	18186361	FBtr0082994 // CG3610 // CG3610 gene product from transcript CG3610-RA // 88D5-88D5 //	FBtr0082994	1.51431	9.30957e-06	0.000160624	0.134865	8.27205e-05	19.1964	1.85283	0.34747	1
	7747	18172548	---	---	1.51368	0.204631	0.37231	1	0.191737	1.18912	2.45521	7.43303	1
	266	18130519	---	---	1.51213	0.0252797	0.0797088	1	0.0410495	4.49279	2.68668	2.15279	1
CG15080	4034	18151495	FBtr0086613 // CG15080 // CG15080 gene product from transcript CG15080-RA // 55F3-55F3	FBtr0086613	1.511	2.19319e-05	0.000318481	0.310408	0.000164015	628.455	69.1243	0.395967	1
	2731	18144069	---	---	1.51093	0.00113393	0.00699735	1	0.00360359	3.35985	0.797331	0.85432	1
	8302	18176158	---	---	1.51087	0.0609423	0.154625	1	0.0796306	1.23209	1.09301	3.19363	1
Fdxh	8040	18174621	FBtr0076498 // Fdxh // Ferredoxin // 67B2-67B2 // 39070 /// FBtr0303475 // Fdxh // Ferr	FBtr0076498	1.51073	1.9719e-06	4.83264e-05	0.0296162	2.48877e-05	47.9205	3.5913	0.269794	1
CG12951	11865	18196148	FBtr0082058 // CG12951 // CG12951 gene product from transcript CG12951-RA // 85D11-85D1	FBtr0082058	1.51027	0.0938296	0.213359	1	0.109878	0.77773	0.879249	4.06992	1
TwdlG	11721	18195443	FBtr0078982 // TwdlG // TweedleG // 82A1-82A1 // 40535 /// NM_141187 // TwdlG // Tweedl	FBtr0078982	1.50835	0.000164429	0.00154775	1	0.000797082	5.81545	0.911107	0.564012	1
CG7791	5200	18158395	FBtr0086057 // CG7791 // CG7791 gene product from transcript CG7791-RA // 41F9-41F9 //	FBtr0086057	1.50813	3.37688e-07	1.25839e-05	0.00522056	6.48062e-06	31.5928	1.81472	0.206788	1
l(1)G0222	14955	18214018	FBtr0301413 // l(1)G0222 // lethal (1) G0222 // 16B5-16B6 // 32732 /// FBtr0301414 // l	FBtr0301413	1.50772	1.62362e-06	4.15372e-05	0.0244726	2.13914e-05	16.2454	1.17107	0.259509	1
Spn88Eb	12088	18197505	FBtr0083140 // Spn88Eb // Serpin 88Eb // 88E3-88E3 // 41829 /// NM_142170 // Spn88Eb //	FBtr0083140	1.50655	0.00140346	0.00829075	1	0.00426968	8.71238	2.14341	0.885668	1
	250	18130487	---	---	1.50558	0.00522573	0.0232283	1	0.0119624	3.20295	1.1062	1.24333	1
GXIVsPLA2	7149	18169519	FBtr0075509 // GXIVsPLA2 // CG17035 gene product from transcript CG17035-RD // 72B2-72B	FBtr0075509	1.505	0.00172901	0.00975491	1	0.00502371	7.53103	1.93861	0.926697	1
	8022	18174500	---	---	1.50377	0.000445264	0.00343784	1	0.00177046	5.3364	1.00666	0.679104	1
CG8249	5545	18160409	FBtr0308818 // CG8249 // CG8249 gene product from transcript CG8249-RC // 52C8-52C8 //	FBtr0308818	1.50336	0.000265061	0.00228544	1	0.00117698	16.3379	2.76669	0.609629	1
Klp61F	7983	18174276	FBtr0072733 // Klp61F // Kinesin-like protein at 61F // 61F4-61F4 // 38135 /// NM_05747	FBtr0072733	1.50247	0.00130818	0.00784141	1	0.00403827	3.63686	0.868336	0.859535	1
CG15597	11783	18195725	FBtr0302305 // CG15597 // CG15597 gene product from transcript CG15597-RB // 83E2-83E2	FBtr0302305	1.50244	0.000561372	0.00406509	1	0.00209349	5.25442	1.03679	0.710346	1
	4427	18153583	---	---	1.50176	0.0574336	0.147697	1	0.0760627	14.4734	12.0909	3.00739	1
	6058	18163104	---	---	1.50176	0.0574336	0.147697	1	0.0760627	14.4734	12.0909	3.00739	1
	6559	18166090	---	---	1.50176	0.0574336	0.147697	1	0.0760627	14.4734	12.0909	3.00739	1
	8045	18174653	---	---	1.50176	0.0574336	0.147697	1	0.0760627	14.4734	12.0909	3.00739	1
	9119	18180356	---	---	1.50176	0.0574336	0.147697	1	0.0760627	14.4734	12.0909	3.00739	1
dmrt93B	10369	18187327	FBtr0084007 // dmrt93B // doublesex-Mab related 93B // 93B10-93B10 // 42494 /// NM_0797	FBtr0084007	1.50153	0.0254735	0.0801116	1	0.0412569	2.77557	1.60869	2.08652	1
CG32195	7505	18171345	FBtr0075125 // CG32195 // CG32195 gene product from transcript CG32195-RA // 75B10-75B1	FBtr0075125	1.50062	1.4863e-05	0.000231483	0.212469	0.000119212	13.2005	1.31562	0.358791	1
CG6115	2784	18144362	FBtr0080959 // CG6115 // CG6115 gene product from transcript CG6115-RA // 36B3-36B3 //	FBtr0080959	1.50043	7.48662e-11	2.84178e-08	1.21569e-06	1.4635e-08	73.3363	1.38055	0.0677696	1
CR40581	13464	18205161	NR_004014 // CR40581 // ribosomal RNA // --- // 5740301 /// NR_004031 // CR40508 // rib	NR_004014	1.50018	0.00300107	0.0150802	1	0.00776619	6.74509	1.96553	1.04905	1
	291	18130569	---	---	1.49881	0.105215	0.232573	1	0.119773	0.983967	1.15243	4.21634	1
Ugt37a1	2098	18140556	NM_078883 // Ugt37a1 // UDP-glycosyltransferase 37a1 // 38C5-38C5 // 35307 /// FBtr0081	NM_078883	1.49849	0.00300471	0.0150901	1	0.0077713	8.4588	2.45196	1.04354	1
snoRNA:Psi18S-1377b	12948	18202168	NR_003918 // snoRNA:Psi18S-1377b // ncRNA // 99E2-99E2 // 5740459 /// BT023903 // RpS7	NR_003918	1.49752	0.0301543	0.0911718	1	0.0469529	11.2654	6.90183	2.20557	1
	12949	18202169	---	---	1.49752	0.0301543	0.0911718	1	0.0469529	11.2654	6.90183	2.20557	1
Aats-glupro	11451	18193837	FBtr0084511 // Aats-glupro // Glutamyl-prolyl-tRNA synthetase // 95D1-95D1 // 42834 ///	FBtr0084511	1.49656	4.65691e-07	1.59703e-05	0.00716594	8.2246e-06	110.491	6.39736	0.208438	1
CG34211	4649	18154446	FBtr0112404 // CG34211 // CG34211 gene product from transcript CG34211-RA // 42A8-42A8	FBtr0112404	1.4961	0.0374398	0.107511	1	0.0553673	7.34131	4.91276	2.4091	1
CG4364	2488	18142780	FBtr0079848 // CG4364 // CG4364 gene product from transcript CG4364-RA // 30C5-30C6 //	FBtr0079848	1.49565	4.69561e-08	2.91413e-06	0.00074201	1.50076e-06	44.2479	1.85847	0.151204	1
mir-4984	3237	18146681	NR_047920 // mir-4984 // mir-4984 stem loop // 28E7-28E7 // 12798303 /// FBtr0309700 //	NR_047920	1.49563	0.00108314	0.00675288	1	0.00347769	6.26097	1.39849	0.804117	1
CG43330	9368	18181697	FBtr0306915 // CG43330 // CG43330 gene product from transcript CG43330-RA // 79E5-79E6	FBtr0306915	1.49391	0.000202699	0.00183091	1	0.000942907	6.71209	1.04463	0.560284	1
CG42235	11076	18191268	FBtr0290140 // CG42235 // CG42235 gene product from transcript CG42235-RE // 96F8-96F8	FBtr0290140	1.49386	2.94492e-08	2.15547e-06	0.000467683	1.11005e-06	38.5834	1.51344	0.141211	1
CG8468	3878	18150612	FBtr0087534 // CG8468 // CG8468 gene product from transcript CG8468-RC // 50E4-50E4 //	FBtr0087534	1.49373	3.51499e-06	7.51922e-05	0.0521398	3.87234e-05	23.2778	1.80203	0.27869	1
CG14949	8275	18176043	FBtr0072949 // CG14949 // CG14949 gene product from transcript CG14949-RA // 62E8-62E8	FBtr0072949	1.49055	0.000494533	0.00371457	1	0.00191298	8.07832	1.49136	0.664604	1
l(1)G0469	15497	18216762	FBtr0333429 // l(1)G0469 // lethal (1) G0469 // 12E4-12E4 // 32371 /// NM_001272614 //	FBtr0333429	1.49037	7.56633e-06	0.000136764	0.110225	7.04323e-05	17.3884	1.50112	0.310784	1
Gprk2	11178	18192059	NM_057519 // Gprk2 // G protein-coupled receptor kinase 2 // 100C3-100C4 // 49045 /// F	NM_057519	1.49025	2.55952e-06	5.90503e-05	0.0382406	3.04105e-05	33.4201	2.4359	0.262394	1
snoRNA:tra2-a	6370	18164952	NR_048113 // snoRNA:tra2-a // ncRNA // 51B6-51B6 // 12798455	NR_048113	1.48979	0.0061804	0.0266517	1	0.0137254	3.18447	1.09607	1.23909	1
	232	18130451	---	---	1.48957	0.0220975	0.0717904	1	0.0369716	8.60388	4.53324	1.89678	1
mir-2279	6428	18165270	NR_047702 // mir-2279 // mir-2279 stem loop // --- // 12798493 /// FBtr0304240 // MIMAT	NR_047702	1.48931	0.00199914	0.0109203	1	0.00562388	3.44285	0.872046	0.911852	1
snoRNA:Psi18S-640e	1556	18137350	NR_003775 // snoRNA:Psi18S-640e // ncRNA // 38C6-38C6 // 5740206	NR_003775	1.48751	0.166968	0.323034	1	0.16636	5.07396	8.0284	5.69619	1
CG7896	10685	18189114	FBtr0085545 // CG7896 // CG7896 gene product from transcript CG7896-RA // 99D1-99D1 //	FBtr0085545	1.48738	7.83413e-05	0.000865146	1	0.000445544	276.784	35.2064	0.457913	1
CG8768	5446	18159949	FBtr0087871 // CG8768 // CG8768 gene product from transcript CG8768-RA // 49C1-49C1 //	FBtr0087871	1.48732	9.85372e-10	1.96137e-07	1.5924e-05	1.01009e-07	48.3203	1.1965	0.089143	1
	1694	18138116	---	---	1.4873	0.0151342	0.0535604	1	0.0275832	2.60228	1.18412	1.63811	1
CG18135	8808	18178794	FBtr0075045 // CG18135 // CG18135 gene product from transcript CG18135-RB // 75F2-75F2	FBtr0075045	1.48726	3.54505e-05	0.000465444	0.493915	0.000239701	11.8382	1.30714	0.3975	1
CG42806	4779	18155482	FBtr0304022 // CG42806 // CG42806 gene product from transcript CG42806-RB // 50C19-50C2	FBtr0304022	1.4872	3.5085e-06	7.51519e-05	0.0520503	3.87027e-05	22.0507	1.66948	0.272559	1
CG13075	7159	18169560	FBtr0301031 // CG13075 // CG13075 gene product from transcript CG13075-RB // 72D1-72D1	FBtr0301031	1.48497	1.62653e-07	7.19465e-06	0.00253646	3.70519e-06	41.1348	1.97507	0.172852	1
CG4733	10337	18187128	FBtr0308829 // CG4733 // CG4733 gene product from transcript CG4733-RD // 92B4-92B6 //	FBtr0308829	1.48275	5.3204e-06	0.000104752	0.0782525	5.39466e-05	18.3109	1.4569	0.286434	1
CG32037	9008	18179793	FBtr0333866 // CG32037 // CG32037 gene product from transcript CG32037-RB // 67B10-67B1	FBtr0333866	1.48255	0.00124143	0.00752419	1	0.00387491	11.9794	2.64296	0.794251	1
CR43487	13191	18203624	NR_048330 // CR43487 // ncRNA // 83D4-83D4 // 12798039 /// NR_048329 // CR43487 // ncRN	NR_048330	1.48231	0.00556625	0.0243768	1	0.0125539	13.174	4.28743	1.1716	1
CG44002	3043	18145686	NM_134910 // CG44002 // CG44002 gene product from transcript CG44002-RA // 23D4-23D4 //	NM_134910	1.48228	0.000875443	0.00572514	1	0.00294841	4.71326	0.958697	0.732256	1
Cpr76Bd	7263	18170040	FBtr0332755 // Cpr76Bd // Cuticular protein 76Bd // 76B6-76B6 // 40123 /// FBtr0332756	FBtr0332755	1.48213	2.64822e-05	0.000368807	0.372445	0.000189933	215.61	22.2505	0.371512	1
Aats-ala-m	6672	18166785	NM_079208 // Aats-ala-m // mitochondrial alanyl-tRNA synthetase // 64C7-64C7 // 38595 /	NM_079208	1.48163	1.92775e-07	8.17267e-06	0.00300017	4.20887e-06	15.4962	0.753201	0.17498	1
CG30010	4366	18153261	FBtr0332914 // CG30010 // CG30010 gene product from transcript CG30010-RB // 46B4-46B4	FBtr0332914	1.48144	0.00109883	0.00682461	1	0.00351463	5.07551	1.08424	0.769038	1
Gfat2	12533	18199960	NM_143360 // Gfat2 // Glutamine:fructose-6-phosphate aminotransferase 2 // 98C4-98C4 //	NM_143360	1.48017	2.09349e-08	1.69159e-06	0.000333336	8.71154e-07	39.0366	1.3971	0.128842	1
CG43694	13218	18203717	NM_001275946 // CG43694 // CG43694 gene product from transcript CG43694-RA // 94F3-94F3	NM_001275946	1.48012	0.00265524	0.01362	1	0.0070142	4.15989	1.09743	0.949726	1
mRpL44	11758	18195599	NM_141284 // mRpL44 // mitochondrial ribosomal protein L44 // 83A4-83A4 // 40656 /// FB	NM_141284	1.48006	0.000111481	0.00113512	1	0.00058458	9.75933	1.29234	0.476714	1
CG5984	12508	18199795	FBtr0085181 // CG5984 // CG5984 gene product from transcript CG5984-RA // 97E10-97E10 /	FBtr0085181	1.47977	0.000926163	0.00597506	1	0.00307711	8.31545	1.69837	0.735274	1
CR43791	4880	18156036	NR_073831 // CR43791 // ncRNA // 41F6-41F6 // 14462540	NR_073831	1.47927	0.0173484	0.0595627	1	0.0306744	6.38866	2.96951	1.67331	1
snoRNA:Psi28S-3405d	10988	18190811	NR_003911 // snoRNA:Psi28S-3405d // ncRNA // 98D6-98D6 // 5740227	NR_003911	1.4777	1.81674e-05	0.000273299	0.25845	0.000140747	23.4858	2.23992	0.343344	1
	315	18130617	---	---	1.47635	0.210961	0.380235	1	0.195818	0.945749	1.77551	6.75851	1
yellow-d	4342	18153130	FBtr0072011 // yellow-d // CG9889 gene product from transcript CG9889-RA // 59D9-59D9 /	FBtr0072011	1.47635	5.38918e-05	0.000651572	0.74023	0.000335555	78.1998	8.95246	0.412135	1
CG32232	9059	18180053	FBtr0073373 // CG32232 // CG32232 gene product from transcript CG32232-RA // 64C4-64C4	FBtr0073373	1.47504	0.00041982	0.00328333	1	0.00169089	12.6864	2.14553	0.608833	1
Cda5	2909	18145019	FBtr0309229 // Cda5 // Chitin deacetylase-like 5 // 21B1-21B1 // 33158 /// NM_001103574	FBtr0309229	1.47501	1.38836e-06	3.67275e-05	0.0209827	1.89144e-05	260.781	16.4552	0.227158	1
CG43153	3196	18146538	FBtr0305602 // CG43153 // CG43153 gene product from transcript CG43153-RA // 32F2-32F2	FBtr0305602	1.47499	0.0521961	0.137833	1	0.0709829	1.18231	0.860039	2.61871	1
	193	18130373	---	---	1.47323	0.0416437	0.116443	1	0.0599672	1.27837	0.830193	2.33789	1
CG14130	7035	18168957	FBtr0076031 // CG14130 // CG14130 gene product from transcript CG14130-RA // 68E1-68E1	FBtr0076031	1.47184	4.28767e-07	1.49857e-05	0.00660443	7.71754e-06	35.1207	1.84695	0.189319	1
5-HT1B	6345	18164816	NM_079065 // 5-HT1B // Serotonin receptor 1B // 56B1-56B1 // 37191 /// NM_001144236 //	NM_079065	1.47138	0.000965581	0.0061829	1	0.00318415	11.3301	2.26879	0.720876	1
alphaTub85E	11405	18193508	NM_079573 // alphaTub85E // alpha-Tubulin at 85E // 85E6-85E6 // 41183 /// FBtr0082087	NM_079573	1.47076	0.000742041	0.00505071	1	0.00260108	11.5094	2.16756	0.677987	1
CG14423	13816	18207387	FBtr0070556 // CG14423 // CG14423 gene product from transcript CG14423-RA // 3C3-3C3 //	FBtr0070556	1.47072	0.00790423	0.0322159	1	0.0165909	2.8794	0.999472	1.2496	1
Ggamma30A	593	18132415	NM_164852 // Ggamma30A // G protein gamma30A // 30A6-30A8 // 45234 /// FBtr0079797 // G	NM_164852	1.47052	1.36988e-08	1.18931e-06	0.000218497	6.12488e-07	82.1275	2.68776	0.117816	1
CG12014	6801	18167612	FBtr0073077 // CG12014 // CG12014 gene product from transcript CG12014-RA // 63D2-63D2	FBtr0073077	1.46999	5.02948e-05	0.000613996	0.692024	0.000316203	12.7796	1.41334	0.398138	1
	2730	18144068	---	---	1.46996	0.0014548	0.00852615	1	0.00439091	9.43996	2.06971	0.789301	1
Tpl94D	10873	18190225	FBtr0084339 // Tpl94D // Transition protein-like 94D // 94D5-94D5 // 318658 /// FBtr031	FBtr0084339	1.46937	2.94459e-07	1.12821e-05	0.00455913	5.81019e-06	24.375	1.2047	0.177925	1
CG33510	2936	18145280	FBtr0300360 // CG33510 // CG33510 gene product from transcript CG33510-RB // 39A1-39A1	FBtr0300360	1.46893	0.0257232	0.0807566	1	0.0415891	1.8253	0.950415	1.87448	1
CG2453	15223	18215319	FBtr0073737 // CG2453 // CG2453 gene product from transcript CG2453-RA // 11E3-11E3 //	FBtr0073737	1.46875	5.46043e-05	0.00065921	0.749817	0.000339489	9.58346	1.07076	0.402229	1
CG3021	14341	18210177	FBtr0070173 // CG3021 // CG3021 gene product from transcript CG3021-RA // 1E1-1E1 // 53	FBtr0070173	1.46836	9.39771e-07	2.71486e-05	0.0142972	1.39813e-05	19.8459	1.15485	0.209487	1
Cry	432	18131338	FBtr0080281 // Cry // Crystallin // 33B2-33B2 // 34604 /// NM_057558 // Cry // Crystall	FBtr0080281	1.4682	0.000111779	0.00113744	1	0.000585776	9.17802	1.16655	0.457568	1
	173	18130333	---	---	1.46814	0.0756039	0.182061	1	0.0937599	2.2783	1.96675	3.1077	1
btsz	12076	18197424	NM_001275653 // btsz // bitesize // 88D5-88D5 // 3346167 /// NM_001014622 // btsz // bi	NM_001275653	1.46778	8.96825e-05	0.000957357	1	0.000493032	16.5957	2.02174	0.438564	1
unsRNA:CG10576-a	9405	18181866	NR_048232 // unsRNA:CG10576-a // ncRNA // 64E6-64E6 // 12798362	NR_048232	1.46746	3.12258e-05	0.000416396	0.436151	0.000214441	10.5133	1.06027	0.363063	1
eIF2B-gamma	3914	18150812	FBtr0087336 // eIF2B-gamma // CG8190 gene product from transcript CG8190-RA // 52A10-52	FBtr0087336	1.46699	2.21487e-05	0.000320773	0.313353	0.000165196	36.0838	3.42647	0.341851	1
CG9312	10149	18186192	FBtr0082825 // CG9312 // CG9312 gene product from transcript CG9312-RA // 87F13-87F13 /	FBtr0082825	1.46617	1.04325e-06	2.96138e-05	0.0158513	1.52509e-05	45.9841	2.69616	0.211077	1
CG6689	11935	18196612	FBtr0082368 // CG6689 // CG6689 gene product from transcript CG6689-RA // 86D8-86D8 //	FBtr0082368	1.46595	5.48322e-05	0.000660833	0.752745	0.000340324	7.81323	0.864974	0.398542	1
CG14715	10071	18185768	FBtr0082423 // CG14715 // CG14715 gene product from transcript CG14715-RA // 86E15-86E1	FBtr0082423	1.46516	3.02549e-09	4.28302e-07	4.86947e-05	2.20572e-07	61.5447	1.62586	0.0951029	1
Gr77a	8997	18179753	NM_168868 // Gr77a // Gustatory receptor 77a // 77E4-77E4 // 117476 /// FBtr0078281 //	NM_168868	1.4649	0.0424089	0.117896	1	0.0607154	1.45237	0.923484	2.28905	1
CG42390	11096	18191480	FBtr0300006 // CG42390 // CG42390 gene product from transcript CG42390-RE // 94A2-94A2	FBtr0300006	1.46489	1.60513e-06	4.11286e-05	0.024197	2.11809e-05	21.6183	1.345	0.223977	1
	11815	18195897	---	---	1.46452	3.29029e-06	7.12256e-05	0.0488633	3.66807e-05	17.4468	1.2086	0.249384	1
CG14126	8575	18177625	FBtr0332072 // CG14126 // CG14126 gene product from transcript CG14126-RB // 68E3-68E3	FBtr0332072	1.46376	0.00915455	0.0361268	1	0.0186051	4.50531	1.59726	1.2763	1
snoRNA:Psi28S-1180	6188	18163903	NR_002542 // snoRNA:Psi28S-1180 // ncRNA // 48A3-48A3 // 3771901	NR_002542	1.4636	1.54004e-06	3.98122e-05	0.0232335	2.0503e-05	14.9694	0.921318	0.221568	1
nimB1	583	18132347	FBtr0310074 // nimB1 // nimrod B1 // 34E5-34E5 // 34813 /// FBtr0080585 // nimB1 // nim	FBtr0310074	1.46329	0.00357048	0.0172592	1	0.00888835	5.84278	1.57107	0.968005	1
mir-929	11192	18192121	NR_048318 // mir-929 // mir-929 stem loop // 82A1-82A1 // 12798221 /// FBtr0304264 // M	NR_048318	1.46276	0.0264117	0.0824289	1	0.0424503	2.05524	1.05797	1.85317	1
snoRNA:Me28S-A3365	1610	18137600	NR_003763 // snoRNA:Me28S-A3365 // ncRNA // 38C5-38C5 // 5740352	NR_003763	1.46242	0.00041189	0.00324364	1	0.00167045	4.83005	0.778048	0.579906	1
CG11825	5360	18159455	FBtr0329867 // CG11825 // CG11825 gene product from transcript CG11825-RD // 47A7-47A7	FBtr0329867	1.46125	0.00489224	0.0221072	1	0.0113851	3.58379	1.0437	1.04842	1
Obp49a	5947	18162604	NM_136968 // Obp49a // Odorant-binding protein 49a // 49B12-49B12 // 36399 /// FBtr0087	NM_136968	1.4598	9.1305e-06	0.00015806	0.13234	8.13996e-05	15.3229	1.22532	0.28788	1
stan	3520	18148537	FBtr0304900 // stan // starry night // 47B4-47B7|2-62 cM // 36125 /// FBtr0304899 // st	FBtr0304900	1.45964	3.58849e-06	7.63643e-05	0.0532028	3.93271e-05	17.4628	1.20463	0.248337	1
CG16787	5846	18161999	FBtr0072207 // CG16787 // CG16787 gene product from transcript CG16787-RA // 60A13-60A1	FBtr0072207	1.45935	9.41188e-05	0.000991741	1	0.000510739	9.1752	1.09416	0.429306	1
CG33301	1442	18137020	NM_205955 // CG33301 // CG33301 gene product from transcript CG33301-RA // 31A1-31A1 //	NM_205955	1.45934	0.0122826	0.0454597	1	0.0234114	8.97534	3.44666	1.38245	1
MtnE	13113	18203234	NM_001202325 // MtnE // Metallothionein E // 92F1-92F1 // 10178932 /// FBtr0304129 // M	NM_001202325	1.45904	0.0606988	0.154055	1	0.0793371	22.475	16.6726	2.67059	1
CG33057	9130	18180412	FBtr0076678 // CG33057 // CG33057 gene product from transcript CG33057-RA // 66C11-66C1	FBtr0076678	1.45903	0.00514057	0.0229493	1	0.0118188	5.58203	1.63553	1.0548	1
CG5630	10366	18187308	FBtr0113257 // CG5630 // CG5630 gene product from transcript CG5630-RB // 93A3-93A4 //	FBtr0113257	1.45875	3.54531e-07	1.28879e-05	0.00547335	6.63716e-06	14.642	0.715201	0.175845	1
CG1750	12640	18200498	FBtr0085767 // CG1750 // CG1750 gene product from transcript CG1750-RA // 100B8-100B8 /	FBtr0085767	1.45874	0.00047541	0.00361571	1	0.00186207	7.0363	1.15268	0.589751	1
CG13028	7196	18169720	FBtr0075261 // CG13028 // CG13028 gene product from transcript CG13028-RA // 73D6-73D6	FBtr0075261	1.4578	0.0327953	0.0972539	1	0.0500851	1.8475	1.02174	1.99094	1
CG3448	8501	18177223	FBtr0076476 // CG3448 // CG3448 gene product from transcript CG3448-RB // 67B7-67B7 //	FBtr0076476	1.45779	0.00218425	0.0116584	1	0.00600398	5.94448	1.37852	0.834838	1
CG15705	3938	18150999	FBtr0087137 // CG15705 // CG15705 gene product from transcript CG15705-RA // 53A5-53A5	FBtr0087137	1.45679	0.00192554	0.010622	1	0.00547026	9.18765	2.05711	0.806038	1
	83	18130153	---	---	1.45664	0.0593626	0.151393	1	0.0779664	1.79487	1.30481	2.61707	1
CG34423	4667	18154607	FBtr0301854 // CG34423 // CG34423 gene product from transcript CG34423-RB // 59D8-59D8	FBtr0301854	1.45619	0.0142896	0.0512265	1	0.0263813	7.1717	2.86699	1.43915	1
CG31897	1405	18136858	FBtr0079673 // CG31897 // CG31897 gene product from transcript CG31897-RA // 29C5-29C5	FBtr0079673	1.45603	0.000318695	0.0026621	1	0.00137096	5.61099	0.837575	0.537386	1
CG17290	3975	18151191	FBtr0086989 // CG17290 // CG17290 gene product from transcript CG17290-RA // 54A2-54A2	FBtr0086989	1.45596	0.0171897	0.0591919	1	0.0304834	5.85756	2.4979	1.53518	1
Snmp1	13032	18202699	NM_142696 // Snmp1 // Sensory neuron membrane protein 1 // 93C2-93C2 // 42514 /// NM_00	NM_142696	1.45575	7.1607e-08	3.96193e-06	0.00112704	2.04037e-06	43.4294	1.68047	0.1393	1
Irbp	9622	18183241	NM_080512 // Irbp // Inverted repeat-binding protein // 86E4-86E4 // 117419 /// FBtr008	NM_080512	1.45544	0.00718074	0.0300138	1	0.0154569	18.084	5.77009	1.14866	1
CG5646	12517	18199868	FBtr0085210 // CG5646 // CG5646 gene product from transcript CG5646-RA // 98A6-98A6 //	FBtr0085210	1.45521	0.000121268	0.00121881	1	0.000627677	102.748	12.6544	0.443375	1
CG11384	15518	18216871	FBtr0070251 // CG11384 // CG11384 gene product from transcript CG11384-RA // 1E3-1E3 //	FBtr0070251	1.45504	0.00119499	0.00731205	1	0.00376565	10.8384	2.14979	0.714059	1
sty	8060	18174754	FBtr0073145 // sty // sprouty // 63D2-63D3 // 38424 /// NM_168031 // sty // sprouty //	FBtr0073145	1.45451	5.04484e-09	5.96681e-07	8.09655e-05	3.07286e-07	41.6246	1.1296	0.097696	1
mp	7758	18172612	FBtr0301108 // mp // multiplexin // 65E1-65E2 // 38769 /// FBtr0309957 // mp // multipl	FBtr0301108	1.45442	3.05705e-05	0.000410001	0.427393	0.000211147	16.9003	1.62011	0.345105	1
CG18853	4346	18153150	FBtr0089426 // CG18853 // CG18853 gene product from transcript CG18853-RA // 43E18-43E1	FBtr0089426	1.45405	0.00127994	0.00771179	1	0.00397151	5.77719	1.1603	0.723031	1
CG12640	15146	18214935	FBtr0071464 // CG12640 // CG12640 gene product from transcript CG12640-RA // 9C2-9C2 //	FBtr0071464	1.45359	0.0124857	0.0460336	1	0.023707	2.02535	0.765836	1.36125	1
mir-4954	15892	18218919	NR_047733 // mir-4954 // mir-4954 stem loop // 2C5-2C5 // 12798095 /// FBtr0309648 // M	NR_047733	1.45301	0.0008094	0.00541214	1	0.00278721	11.2274	2.02215	0.64839	1
CG11837	10641	18188875	FBtr0085360 // CG11837 // CG11837 gene product from transcript CG11837-RA // 98F6-98F6	FBtr0085360	1.45248	0.00975004	0.037978	1	0.0195584	3.8461	1.3353	1.24986	1
CG34228	4653	18154455	FBtr0112421 // CG34228 // CG34228 gene product from transcript CG34228-RA // 48B4-48B4	FBtr0112421	1.45244	1.66444e-06	4.22645e-05	0.025075	2.17659e-05	16.2365	0.970755	0.215239	1
	8660	18178042	---	---	1.45235	0.00430246	0.0200477	1	0.0103244	4.84217	1.31677	0.978977	1
	147	18130281	---	---	1.45185	0.0196037	0.0654741	1	0.0337187	3.04154	1.34075	1.58692	1
mtSSB	11478	18193926	NM_080496 // mtSSB // mitochondrial single stranded DNA-binding protein // 89B7-89B7 //	NM_080496	1.45156	1.80333e-05	0.000271781	0.256608	0.000139965	21.297	1.84748	0.312294	1
Lsp1gamma	6466	18165479	FBtr0072463 // Lsp1gamma // Larval serum protein 1 gamma // 61A6-61A6|3-1.4 cM // 38015	FBtr0072463	1.45143	0.00511637	0.0228605	1	0.011773	115.689	32.9225	1.02448	1
CG15478	15069	18214574	FBtr0300836 // CG15478 // CG15478 gene product from transcript CG15478-RA // 7B6-7B6 //	FBtr0300836	1.45126	0.00926362	0.0364215	1	0.0187568	3.93724	1.33875	1.22408	1
	226	18130439	---	---	1.45085	0.265445	0.447028	1	0.230216	1.36792	2.9849	7.85545	1
CG8229	5305	18159086	FBtr0290278 // CG8229 // CG8229 gene product from transcript CG8229-RE // 44F11-44F11 /	FBtr0290278	1.45082	2.53188e-07	9.93397e-06	0.00392506	5.11592e-06	25.7659	1.16571	0.162873	1
Eap	4291	18152875	FBtr0072374 // Eap // Exu-associated protein // 60E1-60E1 // 37964 /// NM_079131 // Eap	FBtr0072374	1.45063	8.54418e-05	0.000927248	1	0.000477526	10.3702	1.17662	0.408462	1
Rcd5	7891	18173564	NM_139595 // Rcd5 // Reduction in Cnn dots 5 // 64A4-64A5 // 38478 /// FBtr0073202 // R	NM_139595	1.45039	1.08645e-05	0.000181877	0.156797	9.36651e-05	26.0538	2.07027	0.286061	1
RpL10Ab	7036	18168962	FBtr0302135 // RpL10Ab // Ribosomal protein L10Ab // 68E1-68E1 // 39338 /// NM_168481 /	FBtr0302135	1.44995	2.32764e-06	5.50604e-05	0.0348519	2.83557e-05	13.641	0.849967	0.224315	1
CG31140	10837	18189976	FBtr0084497 // CG31140 // CG31140 gene product from transcript CG31140-RB // 95D1-95D4	FBtr0084497	1.4499	6.62229e-10	1.54413e-07	1.07177e-05	7.95215e-08	54.7145	1.12898	0.0742827	1
mir-2a-2	3190	18146516	NR_048005 // mir-2a-2 // mir-2a-2 stem loop // 37F2-37F2 // 12798016 /// FBtr0304504 //	NR_048005	1.44969	8.18845e-05	0.000895791	1	0.000461326	21.9709	2.46486	0.403875	1
CG13796	2422	18142360	FBtr0079505 // CG13796 // CG13796 gene product from transcript CG13796-RD // 28C2-28C2	FBtr0079505	1.44958	5.58512e-06	0.000108477	0.0820294	5.58648e-05	44.6285	3.17875	0.256417	1
CG15533	10697	18189181	FBtr0085626 // CG15533 // CG15533 gene product from transcript CG15533-RA // 99F4-99F4	FBtr0085626	1.44867	0.0217203	0.0708329	1	0.0364785	10.6955	4.84334	1.63022	1
mir-2282	9338	18181543	NR_048223 // mir-2282 // mir-2282 stem loop // 63D3-63D3 // 12798578 /// FBtr0304359 //	NR_048223	1.4486	0.000603196	0.00429366	1	0.00221121	8.69296	1.44377	0.597906	1
	125	18130237	---	---	1.44796	0.00688403	0.029094	1	0.0149832	3.84554	1.17846	1.10322	1
bonsai	3533	18148606	FBtr0071860 // bonsai // CG4207 gene product from transcript CG4207-RA // 58F3-58F3 //	FBtr0071860	1.44771	1.89492e-05	0.000282455	0.269217	0.000145462	20.0687	1.73043	0.310411	1
l(2)dtl	3437	18147983	FBtr0072085 // l(2)dtl // lethal-(2)-denticleless // 59F6-59F6 // 46326 /// NM_080132 /	FBtr0072085	1.44752	0.0030797	0.015391	1	0.00792624	5.93177	1.44721	0.878313	1
CG3108	15025	18214396	FBtr0070833 // CG3108 // CG3108 gene product from transcript CG3108-RA // 5C2-5C2 // 31	FBtr0070833	1.44746	0.0197099	0.0657211	1	0.0338459	2.02894	0.881674	1.56438	1
CG43190	4816	18155665	FBtr0306061 // CG43190 // CG43190 gene product from transcript CG43190-RA // 48C4-48C4	FBtr0306061	1.44722	0.00203893	0.0110784	1	0.00570527	16.3719	3.58901	0.789184	1
net	1911	18139285	FBtr0290323 // net // CG11450 gene product from transcript CG11450-RB // 21B1-21B1|2-0.	FBtr0290323	1.44643	2.81267e-06	6.32347e-05	0.0419206	3.25654e-05	23.2802	1.47352	0.227862	1
CG4611	6846	18167928	FBtr0077165 // CG4611 // CG4611 gene product from transcript CG4611-RA // 64C7-64C7 //	FBtr0077165	1.4464	3.79851e-05	0.000489954	0.527684	0.000252323	55.4701	5.3592	0.347811	1
CG18208	12213	18198196	FBtr0083677 // CG18208 // CG18208 gene product from transcript CG18208-RC // 91D1-91D2	FBtr0083677	1.44634	1.3295e-06	3.57479e-05	0.0201187	1.84099e-05	24.0959	1.36198	0.203484	1
CR40613	13467	18205167	NR_004029 // CR40613 // ribosomal RNA // --- // 5740119	NR_004029	1.44614	0.0086446	0.0345234	1	0.0177793	12.2497	3.99835	1.17506	1
dm	14593	18211760	FBtr0331605 // dm // diminutive // 3D1-3D2|1-4.0 cM // 31310 /// NM_001272275 // dm //	FBtr0331605	1.44585	0.000447086	0.00344865	1	0.00177603	20.3009	3.13036	0.555115	1
	121	18130229	---	---	1.44539	0.0796703	0.189256	1	0.0974656	1.18549	0.970408	2.94685	1
tok	9582	18182971	FBtr0084690 // tok // tolkin // 96A18-96A19 // 42944 /// NM_057531 // tok // tolkin //	FBtr0084690	1.4449	0.00029623	0.00250038	1	0.00128768	14.1744	2.00035	0.508046	1
	16132	18219681	---	---	1.44483	1.89356e-06	4.68994e-05	0.0284723	2.41529e-05	18.6301	1.10388	0.213309	1
	16133	18219683	---	---	1.44483	1.89356e-06	4.68994e-05	0.0284723	2.41529e-05	18.6301	1.10388	0.213309	1
	16134	18219685	---	---	1.44483	1.89356e-06	4.68994e-05	0.0284723	2.41529e-05	18.6301	1.10388	0.213309	1
	16078	18219569	---	---	1.44417	0.000337335	0.00277683	1	0.00143005	4.72479	0.682798	0.52025	1
Skp2	11725	18195461	FBtr0078954 // Skp2 // CG9772 gene product from transcript CG9772-RA // 82A4-82A4 // 40	FBtr0078954	1.44399	0.00034904	0.00284567	1	0.0014655	25.4236	3.69743	0.523559	1
	57	18130101	---	---	1.44383	0.00319236	0.015804	1	0.00813894	4.19378	1.01875	0.874507	1
CG18787	2801	18144477	FBtr0321267 // CG18787 // CG18787 gene product from transcript CG18787-RB // 33B5-33B5	FBtr0321267	1.44357	6.97824e-07	2.16538e-05	0.0106689	1.11515e-05	15.0834	0.767605	0.183206	1
toe	8594	18177727	FBtr0332087 // toe // twin of eyg // 69C1-69C1 // 39418 /// FBtr0075980 // toe // twin	FBtr0332087	1.44338	3.41344e-05	0.000450989	0.476083	0.000232256	41.1768	3.86115	0.337572	1
CG14667	9836	18184600	FBtr0078788 // CG14667 // CG14667 gene product from transcript CG14667-RA // 83A1-83A1	FBtr0078788	1.44271	7.79106e-06	0.000139896	0.113411	7.20456e-05	8.62376	0.631096	0.263452	1
CR43836	15913	18219065	NR_073643 // CR43836 // ncRNA // 8C1-8C4 // 14462390 /// NR_073642 // CR43836 // ncRNA	NR_073643	1.44267	0.0075456	0.0311323	1	0.0160329	2.24351	0.693011	1.11202	1
CG10725	7085	18169172	FBtr0089323 // CG10725 // CG10725 gene product from transcript CG10725-RB // 70B1-70B1	FBtr0089323	1.44255	0.148196	0.297083	1	0.152996	11.0549	13.5343	4.4074	1
	10863	18190183	---	---	1.44255	0.00246154	0.0128444	1	0.00661477	7.36031	1.66272	0.813255	1
	10921	18190453	---	---	1.44255	0.00246154	0.0128444	1	0.00661477	7.36031	1.66272	0.813255	1
	10924	18190460	---	---	1.44255	0.00246154	0.0128444	1	0.00661477	7.36031	1.66272	0.813255	1
	12862	18201698	---	---	1.44255	0.00246154	0.0128444	1	0.00661477	7.36031	1.66272	0.813255	1
CG15745	14094	18208791	FBtr0073758 // CG15745 // CG15745 gene product from transcript CG15745-RB // 11E9-11E9	FBtr0073758	1.44175	0.000179447	0.00166133	1	0.000855575	12.1058	1.52838	0.45451	1
CG33474	4533	18154134	FBtr0088260 // CG33474 // CG33474 gene product from transcript CG33474-RA // 47A7-47A7	FBtr0088260	1.44139	0.0224382	0.0726803	1	0.0374298	10.1653	4.53526	1.60614	1
tum	6185	18163890	FBtr0087641 // tum // tumbleweed // 49C-50C6 // 36538 /// NM_137068 // tum // tumblewee	FBtr0087641	1.4413	3.80028e-05	0.000489954	0.52786	0.000252323	21.9521	2.08067	0.341217	1
	6537	18166000	---	---	1.44107	0.024309	0.0773527	1	0.0398361	2.21216	1.01697	1.65499	1
CG6415	1042	18134876	FBtr0080108 // CG6415 // CG6415 gene product from transcript CG6415-RA // 32A4-32A4 //	FBtr0080108	1.44104	5.67049e-08	3.3534e-06	0.000894613	1.72698e-06	41.1828	1.46157	0.127763	1
CG4091	5830	18161920	FBtr0072097 // CG4091 // CG4091 gene product from transcript CG4091-RA // 59F6-59F6 //	FBtr0072097	1.44102	9.86935e-07	2.84105e-05	0.0150109	1.46312e-05	20.2745	1.07488	0.190859	1
snRNA:U4atac:82E	13167	18203499	NR_048324 // snRNA:U4atac:82E // small nuclear RNA U4atac at 82E // 82F4-82F4 // 127982	NR_048324	1.44098	0.000220331	0.00196731	1	0.00101315	4.68053	0.613393	0.471787	1
CG8678	2759	18144225	FBtr0331678 // CG8678 // CG8678 gene product from transcript CG8678-RB // 39B3-39B3 //	FBtr0331678	1.44078	0.000118162	0.00119347	1	0.000614628	6.76719	0.785892	0.418078	1
Eip63F-1	8004	18174390	FBtr0303421 // Eip63F-1 // Ecdysone-induced protein 63F 1 // 63F6-64A1 // 47878 /// NM_	FBtr0303421	1.44058	1.0142e-07	5.12502e-06	0.00159071	2.63935e-06	25.338	0.971573	0.13804	1
CG14452	7367	18170599	FBtr0078520 // CG14452 // CG14452 gene product from transcript CG14452-RA // 79F5-79F5	FBtr0078520	1.43989	0.0170051	0.0587176	1	0.0302391	4.70096	1.88063	1.44019	1
mTerf3	8878	18179177	FBtr0078215 // mTerf3 // CG5047 gene product from transcript CG5047-RA // 77C6-77C6 //	FBtr0078215	1.4385	0.000169689	0.00158908	1	0.000818363	8.19318	1.01068	0.444081	1
CR43827	1843	18138777	NR_073811 // CR43827 // ncRNA // 38A7-38A7 // 14462806 /// NR_073812 // CR43827 // ncRN	NR_073811	1.4384	0.0161143	0.0562844	1	0.0289861	2.06024	0.803874	1.40466	1
Shawn	14287	18209821	FBtr0074738 // Shawn // CG14209 gene product from transcript CG14209-RB // 18D3-18D3 //	FBtr0074738	1.43761	0.00141179	0.0083279	1	0.00428881	7.95097	1.53662	0.695745	1
	545	18132102	---	---	1.43748	2.92363e-06	6.48362e-05	0.0435185	3.33902e-05	20.6249	1.26938	0.221566	1
CG6617	15398	18216259	FBtr0074615 // CG6617 // CG6617 gene product from transcript CG6617-RA // 17C7-17C7 //	FBtr0074615	1.43715	0.000504001	0.00376835	1	0.00194067	4.20857	0.644012	0.550886	1
Elp1	10070	18185761	NM_141841 // Elp1 // Elongator complex protein 1 // 86E13-86E13 // 41399 /// NM_0012755	NM_141841	1.43714	3.19367e-06	6.94102e-05	0.0474466	3.57458e-05	65.6008	4.08724	0.224297	1
CG18343	3795	18150198	FBtr0333061 // CG18343 // CG18343 gene product from transcript CG18343-RB // 48E2-48E2	FBtr0333061	1.43686	5.20059e-10	1.27922e-07	8.42093e-06	6.58787e-08	201.183	3.83469	0.0686184	1
scrt	6506	18165744	FBtr0073165 // scrt // scratch // 64A2-64A3 // 38469 /// FBtr0333136 // scrt // scratch	FBtr0073165	1.43684	1.84429e-08	1.55168e-06	0.000293949	7.99103e-07	41.5729	1.24986	0.108231	1
Nc	6641	18166607	FBtr0076347 // Nc // Nedd2-like caspase // 67D2-67D2 // 39173 /// NM_079293 // Nc // Ne	FBtr0076347	1.43673	0.0013232	0.00790819	1	0.00407266	12.3366	2.33993	0.682825	1
Vm32E	1994	18139850	NM_057755 // Vm32E // Vitelline membrane 32E // 32E1-32E1 // 34558 /// FBtr0080216 // V	NM_057755	1.43662	0.0151484	0.0535874	1	0.0275971	1.82966	0.693724	1.36496	1
CG7488	10123	18186010	FBtr0082695 // CG7488 // CG7488 gene product from transcript CG7488-RA // 87D7-87D7 //	FBtr0082695	1.43649	5.29146e-05	0.000641659	0.727197	0.00033045	10.1946	1.00558	0.355099	1
	12601	18200322	---	---	1.43546	0.245682	0.42282	1	0.21775	1.40895	2.66093	6.79895	1
L	3320	18147093	FBtr0087492 // L // Lobe // 51A4-51A4|2-72.0 cM // 44831 /// NM_080048 // L // Lobe //	FBtr0087492	1.43507	7.38991e-06	0.000134319	0.107725	6.91731e-05	12.6689	0.892877	0.253721	1
CG11374	670	18132831	FBtr0306541 // CG11374 // CG11374 gene product from transcript CG11374-RC // 21B1-21B1	FBtr0306541	1.43494	8.32837e-05	0.000908054	1	0.000467642	32.0422	3.41005	0.383126	1
CG13177	4326	18153047	FBtr0112772 // CG13177 // CG13177 gene product from transcript CG13177-RA // 48E4-48E4	FBtr0112772	1.43392	6.93576e-05	0.000787791	0.941623	0.000405707	46.0156	4.71779	0.369094	1
	16289	18220356	---	---	1.43374	0.227216	0.400146	1	0.206072	0.697033	1.20477	6.22235	1
CG14961	6798	18167601	FBtr0073069 // CG14961 // CG14961 gene product from transcript CG14961-RA // 63D1-63D1	FBtr0073069	1.43316	0.0194689	0.0651903	1	0.0335725	6.81451	2.7916	1.47476	1
mtTFB1	7777	18172798	NM_140242 // mtTFB1 // Mitochondrial Transcription Factor B1 // 68D2-68D2 // 8674019 //	NM_140242	1.43313	5.11557e-08	3.10395e-06	0.000807869	1.59851e-06	40.6181	1.37915	0.122234	1
mtTFB1	7778	18172801	NM_140242 // mtTFB1 // Mitochondrial Transcription Factor B1 // 68D2-68D2 // 8674019 //	NM_140242	1.43313	5.11557e-08	3.10395e-06	0.000807869	1.59851e-06	40.6181	1.37915	0.122234	1
CG34198	6152	18163675	FBtr0112391 // CG34198 // CG34198 gene product from transcript CG34198-RA // 56E1-56E1	FBtr0112391	1.43313	7.09434e-05	0.000801342	0.962117	0.000412685	86.1928	8.84632	0.369483	1
CG4495	899	18134054	FBtr0079405 // CG4495 // CG4495 gene product from transcript CG4495-RA // 27E4-27E4 //	FBtr0079405	1.43283	4.70219e-07	1.609e-05	0.00723379	8.28621e-06	18.4819	0.852717	0.166096	1
	238	18130463	---	---	1.43275	0.19302	0.357237	1	0.183975	2.97047	4.37171	5.2982	1
jeb	6190	18163907	FBtr0333065 // jeb // jelly belly // 48E1-48E2 // 36295 /// FBtr0088021 // jeb // jelly	FBtr0333065	1.43273	4.58185e-08	2.85438e-06	0.000724123	1.46999e-06	60.2466	2.01236	0.120247	1
Mrp4	11246	18192433	NM_141829 // Mrp4 // Multidrug resistance protein 4 ortholog // 86E11-86E11 // 41387 //	NM_141829	1.43226	9.37489e-09	9.16269e-07	0.00014992	4.71872e-07	217.738	5.88603	0.0973175	1
CG13786	2411	18142286	FBtr0333353 // CG13786 // CG13786 gene product from transcript CG13786-RB // 27E7-27E7	FBtr0333353	1.432	0.0105743	0.0403164	1	0.0207626	19.3301	6.37517	1.1873	1
Aplip1	7389	18170707	NM_167856 // Aplip1 // APP-like protein interacting protein 1 // 61F3-61F3 // 53472 ///	NM_167856	1.43174	1.2663e-05	0.000205248	0.181992	0.000105701	17.3598	1.3176	0.273238	1
CG11966	11857	18196110	FBtr0082014 // CG11966 // CG11966 gene product from transcript CG11966-RA // 85B8-85B9	FBtr0082014	1.43173	0.00497877	0.0223805	1	0.0115258	10.8601	2.84569	0.943312	1
CG9674	8734	18178385	FBtr0305916 // CG9674 // CG9674 gene product from transcript CG9674-RD // 73C4-73D1 //	FBtr0305916	1.43158	2.03774e-08	1.663e-06	0.00032454	8.56435e-07	61.3197	1.83036	0.107458	1
CG15186	9893	18184882	FBtr0308038 // CG15186 // CG15186 gene product from transcript CG15186-RF // 83E8-83F1	FBtr0308038	1.43138	5.20211e-05	0.000633176	0.715395	0.000326081	18.7672	1.80946	0.347097	1
pncr009:3L	9173	18180610	NR_002490 // pncr009:3L // putative noncoding RNA 009:3L // 76B4-76B4 // 3771790	NR_002490	1.43071	0.0101644	0.0391295	1	0.0201514	7.0339	2.27872	1.16627	1
RpS9	8018	18174496	FBtr0076424 // RpS9 // Ribosomal protein S9 // 67B11-67B11 // 39108 /// NM_168351 // Rp	FBtr0076424	1.43057	6.84221e-06	0.000126908	0.0999739	6.53565e-05	11.297	0.772875	0.246291	1
CG33143	4516	18154050	FBtr0071858 // CG33143 // CG33143 gene product from transcript CG33143-RC // 58F2-58F2	FBtr0071858	1.42938	0.000178848	0.00165767	1	0.000853688	13.9238	1.67506	0.433085	1
	165	18130317	---	---	1.42905	0.140317	0.285781	1	0.147175	3.12211	3.48042	4.01315	1
CG30101	5961	18162671	FBtr0086963 // CG30101 // CG30101 gene product from transcript CG30101-RA // 54B7-54B7	FBtr0086963	1.42894	0.00129163	0.0077565	1	0.00399454	7.03953	1.28807	0.658716	1
CG18538	4013	18151387	FBtr0086760 // CG18538 // CG18538 gene product from transcript CG18538-RA // 55C2-55C2	FBtr0086760	1.42808	0.0014548	0.00852615	1	0.00439091	19.099	3.58272	0.675314	1
Eip74EF	7929	18173807	FBtr0075202 // Eip74EF // Ecdysone-induced protein 74EF // 74D4-74E2 // 39962 /// FBtr0	FBtr0075202	1.42803	1.55155e-09	2.71589e-07	2.50398e-05	1.39866e-07	86.6844	1.83068	0.0760281	1
	311	18130609	---	---	1.42794	0.15553	0.307704	1	0.158465	2.94072	3.53457	4.32698	1
CG7735	4058	18151671	FBtr0086534 // CG7735 // CG7735 gene product from transcript CG7735-RA // 56D7-56D7 //	FBtr0086534	1.42781	0.0272	0.0841787	1	0.0433514	1.76564	0.806521	1.64443	1
	7040	18168966	---	---	1.42733	0.000298045	0.00251145	1	0.00129338	6.35454	0.839184	0.475418	1
snRNP-U1-C	13089	18203109	FBtr0083720 // snRNP-U1-C // small ribonucleoprotein particle U1 subunit C // 91E2-91E2	FBtr0083720	1.42699	0.00151932	0.00881607	1	0.00454021	5.50807	1.03959	0.679458	1
CG11752	14034	18208500	FBtr0073452 // CG11752 // CG11752 gene product from transcript CG11752-RA // 10B3-10B3	FBtr0073452	1.42585	0.00385802	0.0183749	1	0.00946292	4.29012	1.02315	0.858566	1
	110	18130207	---	---	1.42574	0.00352781	0.0171016	1	0.00880719	6.20272	1.44315	0.837592	1
CG12118	15126	18214831	FBtr0071340 // CG12118 // CG12118 gene product from transcript CG12118-RB // 8D1-8D1 //	FBtr0071340	1.42571	4.06922e-06	8.42866e-05	0.0601673	4.3407e-05	22.3035	1.37971	0.222699	1
CG17118	1045	18134893	FBtr0080111 // CG17118 // CG17118 gene product from transcript CG17118-RA // 32A5-32A5	FBtr0080111	1.42534	0.026213	0.0819478	1	0.0422025	19.3553	8.62595	1.60439	1
RpS25	12990	18202385	FBtr0082369 // RpS25 // Ribosomal protein S25 // 86D8-86D8|3-50.0 cM // 41343 /// NM_07	FBtr0082369	1.42322	2.1377e-06	5.11606e-05	0.0320407	2.63473e-05	13.5414	0.75161	0.199817	1
CG12717	15211	18215271	FBtr0073704 // CG12717 // CG12717 gene product from transcript CG12717-RA // 11B16-11B1	FBtr0073704	1.42265	7.54829e-06	0.000136589	0.109977	7.03423e-05	11.1993	0.754334	0.24248	1
CG42622	13438	18205091	FBtr0302252 // CG42622 // CG42622 gene product from transcript CG42622-RA // --- // 867	FBtr0302252	1.42265	0.00316839	0.0157234	1	0.00809746	34.5383	7.71298	0.80394	1
	13863	18207620	---	---	1.42262	0.0585505	0.149861	1	0.0771772	1.86205	1.18051	2.28233	1
Qtzl	1398	18136832	FBtr0321269 // Qtzl // Quetzalcoatl // 33B5-33B5 // 318990 /// NM_001273472 // Qtzl //	FBtr0321269	1.42227	0.000711705	0.00491182	1	0.00252955	11.4175	1.77629	0.560074	1
rpr	8039	18174619	FBtr0075120 // rpr // reaper // 75C6-75C6 // 40015 /// NM_079414 // rpr // reaper // 75	FBtr0075120	1.4206	0.00500566	0.0224704	1	0.0115721	38.9367	9.77888	0.904134	1
Nos	1978	18139736	NM_001032067 // Nos // Nitric oxide synthase // 32B1-32B1 // 34495 /// FBtr0100491 // N	NM_001032067	1.42058	0.00098855	0.00630625	1	0.00324767	5.60532	0.932486	0.598886	1
CG7544	3905	18150748	FBtr0300324 // CG7544 // CG7544 gene product from transcript CG7544-RB // 51E2-51E2 //	FBtr0300324	1.41981	0.000101031	0.00104967	1	0.000540572	8.49331	0.882524	0.374069	1
Ppr-Y	15938	18219266	FBtr0113889 // Ppr-Y // CG40440 gene product from transcript CG40440-RA // --- // 33551	FBtr0113889	1.41948	0.00745125	0.0309228	1	0.015925	6.42847	1.80699	1.01193	1
CG43237	4821	18155682	FBtr0306290 // CG43237 // CG43237 gene product from transcript CG43237-RA // 54A3-54A3	FBtr0306290	1.41924	0.000618135	0.0043809	1	0.00225613	5.19104	0.773617	0.536505	1
hbn	4967	18156662	NM_176240 // hbn // homeobrain // 57B5-57B5 // 47894 /// FBtr0071556 // hbn // homeobra	NM_176240	1.41895	3.76987e-05	0.000487574	0.523915	0.000251097	28.386	2.46195	0.312232	1
	275	18130537	---	---	1.41879	0.0236431	0.0757712	1	0.0390216	2.39889	0.999803	1.5004	1
CG34309	11099	18191507	FBtr0112505 // CG34309 // CG34309 gene product from transcript CG34309-RA // 87E8-87E8	FBtr0112505	1.41877	0.00767759	0.031589	1	0.0162681	3.89063	1.10052	1.01831	1
CG43149	9354	18181612	FBtr0305596 // CG43149 // CG43149 gene product from transcript CG43149-RA // 61A6-61A6	FBtr0305596	1.41784	1.81243e-07	7.82603e-06	0.00282316	4.03035e-06	15.561	0.591389	0.136817	1
Sox21b	8986	18179686	FBtr0330115 // Sox21b // CG32139 gene product from transcript CG32139-RA // 70D2-70D2 /	FBtr0330115	1.41781	2.34901e-05	0.000336912	0.33186	0.000173507	14.9691	1.19151	0.286553	1
Gs1	354	18130873	NM_164367 // Gs1 // Glutamine synthetase 1 // 21B2-21B3 // 33172 /// FBtr0078115 // Gs1	NM_164367	1.41636	0.000122121	0.00122371	1	0.000630202	11.7082	1.24312	0.382231	1
CG5493	5644	18160950	FBtr0086713 // CG5493 // CG5493 gene product from transcript CG5493-RB // 55E2-55E2 //	FBtr0086713	1.41634	8.92832e-05	0.000954721	1	0.000491675	7.83481	0.784617	0.360522	1
Gas41	2399	18142211	FBtr0079364 // Gas41 // CG9207 gene product from transcript CG9207-RA // 27C6-27C6 // 3	FBtr0079364	1.41618	0.00129063	0.0077565	1	0.00399454	4.46932	0.777055	0.625912	1
CG18324	3876	18150599	FBtr0087524 // CG18324 // CG18324 gene product from transcript CG18324-RB // 50E1-50E1	FBtr0087524	1.41596	4.8143e-07	1.63366e-05	0.00740252	8.41323e-06	27.1387	1.17498	0.155863	1
CG12304	7141	18169482	FBtr0075565 // CG12304 // CG12304 gene product from transcript CG12304-RA // 71E1-71E1	FBtr0075565	1.41553	2.90608e-05	0.000392995	0.40688	0.00020239	21.6698	1.77211	0.2944	1
CG14905	12136	18197785	FBtr0083357 // CG14905 // CG14905 gene product from transcript CG14905-RA // 89D5-89D5	FBtr0083357	1.41529	0.0054829	0.0240764	1	0.0123992	2.30275	0.581047	0.908378	1
Lsm10	5370	18159518	FBtr0088248 // Lsm10 // CG12938 gene product from transcript CG12938-RA // 47C1-47C1 //	FBtr0088248	1.41513	0.001209	0.00737971	1	0.0038005	6.1546	1.04931	0.613771	1
	14682	18212321	---	---	1.41475	0.10134	0.226121	1	0.116451	1.69545	1.42473	3.02517	1
snoRNA:MeU2-A31	9235	18180790	NR_003864 // snoRNA:MeU2-A31 // ncRNA // 67D9-67D9 // 5740728	NR_003864	1.41332	0.00874817	0.0348262	1	0.0179352	3.65997	1.05451	1.03723	1
Cp7Fb	13649	18206397	FBtr0071201 // Cp7Fb // Chorion protein b at 7F // 7F1-7F1 // 31785 /// NM_132256 // Cp	FBtr0071201	1.41312	0.0311191	0.0934029	1	0.0481018	2.33	1.06067	1.63881	1
Ance-3	1124	18135276	FBtr0100327 // Ance-3 // CG17988 gene product from transcript CG17988-RB // 34E3-34E5 /	FBtr0100327	1.41311	7.16127e-05	0.000807007	0.970802	0.000415603	21.0035	1.99383	0.341743	1
CG9722	12057	18197324	FBtr0082906 // CG9722 // CG9722 gene product from transcript CG9722-RA // 88A10-88A10 /	FBtr0082906	1.41281	0.000476672	0.00361571	1	0.00186207	13.9804	1.91966	0.49432	1
CG13917	6730	18167168	FBtr0303993 // CG13917 // CG13917 gene product from transcript CG13917-RC // 62A7-62A7	FBtr0303993	1.41248	5.44802e-06	0.000106494	0.0800675	5.48438e-05	10.7234	0.658283	0.220996	1
snoRNA:Me28S-A576	9237	18180794	NR_003871 // snoRNA:Me28S-A576 // ncRNA // 74D4-74D4 // 5740701	NR_003871	1.41223	0.00035056	0.00285274	1	0.00146914	6.09392	0.782908	0.462505	1
Cog3	2274	18141502	FBtr0077573 // Cog3 // CG3248 gene product from transcript CG3248-RA // 23F3-23F3 // 33	FBtr0077573	1.41209	1.64081e-05	0.000251231	0.234003	0.000129382	15.3392	1.12324	0.263615	1
CG7841	8680	18178119	FBtr0334085 // CG7841 // CG7841 gene product from transcript CG7841-RB // 71D3-71D3 //	FBtr0334085	1.41202	1.4218e-07	6.53709e-06	0.0022211	3.36656e-06	35.0102	1.25631	0.129183	1
CG31272	12819	18201483	FBtr0082312 // CG31272 // CG31272 gene product from transcript CG31272-RA // 86C5-86C5	FBtr0082312	1.41179	0.000103589	0.00106944	1	0.000550754	15.5733	1.57358	0.363758	1
CG3303	10218	18186553	FBtr0083200 // CG3303 // CG3303 gene product from transcript CG3303-RA // 89A8-89A8 //	FBtr0083200	1.41164	1.39967e-05	0.000220942	0.200452	0.000113784	14.8518	1.0574	0.256308	1
CG33470	4532	18154128	FBtr0087656 // CG33470 // CG33470 gene product from transcript CG33470-RA // 50A5-50A5	FBtr0087656	1.41145	0.0238618	0.0763444	1	0.0393168	19.8138	8.04372	1.46147	1
CR32194	9045	18179973	NR_048293 // CR32194 // ncRNA // 75B7-75B7 // 12797932	NR_048293	1.41115	0.0564002	0.145855	1	0.0751142	3.11696	1.85073	2.13754	1
RhoGAP68F	7058	18169047	NM_001274814 // RhoGAP68F // CG6811 gene product from transcript CG6811-RC // 68F5-68F6	NM_001274814	1.41059	0.000268816	0.00231292	1	0.00119114	12.7065	1.53626	0.435252	1
CG18316	3672	18149477	FBtr0088782 // CG18316 // CG18316 gene product from transcript CG18316-RA // 44A4-44A4	FBtr0088782	1.4103	1.69778e-05	0.0002585	0.241939	0.000133126	16.3039	1.19186	0.26317	1
Blimp-1	6855	18167964	FBtr0331806 // Blimp-1 // CG5249 gene product from transcript CG5249-RB // 64E1-64E1 //	FBtr0331806	1.40976	6.05295e-07	1.94184e-05	0.00927538	1.00003e-05	21.5859	0.941669	0.157048	1
CG42487	13030	18202690	FBtr0300439 // CG42487 // CG42487 gene product from transcript CG42487-RA // 98B6-98B6	FBtr0300439	1.40963	0.000246164	0.00216015	1	0.00111246	10.5387	1.24695	0.425957	1
Gr21a	1305	18136296	NM_078724 // Gr21a // Gustatory receptor 21a // 21E2-21E2 // 33251 /// FBtr0078006 // G	NM_078724	1.40917	0.00307434	0.0153783	1	0.00791971	2.6221	0.549945	0.755046	1
CG14419	14979	18214168	FBtr0070564 // CG14419 // CG14419 gene product from transcript CG14419-RA // 3C2-3C2 //	FBtr0070564	1.40912	0.00725116	0.030254	1	0.0155806	7.16534	1.91491	0.962088	1
Cpr66Cb	6925	18168357	FBtr0076601 // Cpr66Cb // Cuticular protein 66Cb // 66C7-66C7 // 38940 /// NM_139952 //	FBtr0076601	1.40866	0.0164143	0.0569909	1	0.0293499	41.5982	14.5142	1.25609	1
galectin	669	18132822	FBtr0306540 // galectin // CG11372 gene product from transcript CG11372-RD // 21B1-21B1	FBtr0306540	1.40828	3.94821e-07	1.41344e-05	0.00609076	7.2791e-06	45.6676	1.86233	0.146809	1
PH4alphaEFB	10700	18189201	NM_170492 // PH4alphaEFB // prolyl-4-hydroxylase-alpha EFB // 99F6-99F6 // 43620 /// FB	NM_170492	1.40797	1.22162e-05	0.000199212	0.175732	0.000102593	42.4387	2.91035	0.24688	1
CG43740	14635	18212012	FBtr0330322 // CG43740 // CG43740 gene product from transcript CG43740-RA // 9B7-9B7 //	FBtr0330322	1.40776	2.86694e-05	0.000390281	0.401824	0.000200992	15.9471	1.26022	0.28449	1
Tep1	2790	18144404	NM_078854 // Tep1 // Thioester-containing protein 1 // 35D6-35D6 // 34937 /// FBtr00808	NM_078854	1.40774	0.0504163	0.134241	1	0.069133	1.34422	0.744324	1.9934	1
CR40507	13388	18204978	NR_004033 // CR40507 // ribosomal RNA // --- // 5740533	NR_004033	1.40767	0.0133465	0.0485277	1	0.0249914	5.31197	1.71702	1.16365	1
Cpr78E	8919	18179408	FBtr0078463 // Cpr78E // Cuticular protein 78E // 78E2-78E2 // 40408 /// NM_141088 // C	FBtr0078463	1.40696	0.0337235	0.0994612	1	0.0512218	1.46896	0.674588	1.65322	1
CG4210	10189	18186424	FBtr0309248 // CG4210 // CG4210 gene product from transcript CG4210-RA // 88E3-88E3 //	FBtr0309248	1.4068	0.00933099	0.0366423	1	0.0188705	7.77071	2.22426	1.03045	1
snoRNA:Me28S-C3420a	6144	18163657	NR_003118 // snoRNA:Me28S-C3420a // ncRNA // 48E9-48E9 // 4379869	NR_003118	1.40668	0.144535	0.291824	1	0.150287	0.5346	0.556808	3.74955	1
	6145	18163658	---	---	1.40668	0.144535	0.291824	1	0.150287	0.5346	0.556808	3.74955	1
Dhfr	9558	18182795	NM_001043255 // Dhfr // Dihydrofolate reductase // 89B18-89B18 // 42003 /// FBtr0110910	NM_001043255	1.40596	0.00109656	0.00681568	1	0.00351003	4.2758	0.686171	0.577719	1
CG1434	14128	18208957	FBtr0073903 // CG1434 // CG1434 gene product from transcript CG1434-RA // 12E5-12E5 //	FBtr0073903	1.40588	0.00597067	0.025884	1	0.0133301	3.60095	0.896013	0.895776	1
Atg18	6916	18168314	FBtr0076692 // Atg18 // Autophagy-specific gene 18 // 66B11-66B11 // 38913 /// NM_16825	FBtr0076692	1.40558	6.86586e-05	0.000783745	0.933134	0.000403623	9.8026	0.895151	0.328744	1
CR43426	7871	18173481	NR_048314 // CR43426 // ncRNA // 80B1-80B1 // 12798470 /// NR_048315 // CR43426 // ncRN	NR_048314	1.40557	0.00506071	0.0226926	1	0.0116865	3.68119	0.872077	0.852842	1
CG6232	1030	18134808	FBtr0301168 // CG6232 // CG6232 gene product from transcript CG6232-RA // 31E3-31E3 //	FBtr0301168	1.40533	0.0044502	0.020535	1	0.0105754	5.11438	1.16725	0.821623	1
CG6353	12296	18198668	FBtr0084116 // CG6353 // CG6353 gene product from transcript CG6353-RA // 93F1-93F2 //	FBtr0084116	1.4051	0.00597471	0.0258874	1	0.0133318	10.5121	2.60761	0.893007	1
CG14642	11720	18195434	FBtr0089688 // CG14642 // CG14642 gene product from transcript CG14642-RA // 82A1-82A1	FBtr0089688	1.40483	1.8539e-05	0.000277863	0.263597	0.000143098	25.8679	1.87581	0.261054	1
lea	1907	18139257	FBtr0077941 // lea // leak // 22A1-22A1|2-3 cM // 44522 /// FBtr0329985 // lea // leak	FBtr0077941	1.40449	5.71156e-05	0.000681463	0.782626	0.000350948	14.5095	1.27597	0.316584	1
CG31327	12829	18201542	FBtr0082904 // CG31327 // CG31327 gene product from transcript CG31327-RA // 88A10-88A1	FBtr0082904	1.40441	2.75295e-07	1.06122e-05	0.00426402	5.4652e-06	43.5495	1.66051	0.137266	1
sprt	6137	18163569	FBtr0088146 // sprt // sprite // 47F8-47F8 // 246397 /// NM_136839 // sprt // sprite //	FBtr0088146	1.40392	1.10402e-08	1.00546e-06	0.000176289	5.17805e-07	46.6516	1.14892	0.0886597	1
CR43301	13165	18203491	NR_048352 // CR43301 // ncRNA // 85D11-85D11 // 12798076 /// NR_048351 // CR43301 // nc	NR_048352	1.4036	0.00368899	0.0177249	1	0.00912822	7.26946	1.5642	0.774629	1
CG11257	4057	18151668	FBtr0086525 // CG11257 // CG11257 gene product from transcript CG11257-RA // 56D3-56D3	FBtr0086525	1.40351	0.000237256	0.00209437	1	0.00107858	9.11363	1.04349	0.412194	1
zfh1	9573	18182924	FBtr0085701 // zfh1 // Zn finger homeodomain 1 // 100A4-100A5 // 43650 /// FBtr0331180	FBtr0085701	1.40337	2.20685e-07	8.98259e-06	0.00342764	4.62597e-06	18.5932	0.68425	0.132484	1
CG11454	673	18132852	FBtr0078116 // CG11454 // CG11454 gene product from transcript CG11454-RA // 21B3-21B3	FBtr0078116	1.40332	2.58743e-05	0.000364126	0.364521	0.000187522	13.236	1.0089	0.274407	1
mRpL18	3546	18148698	NM_136974 // mRpL18 // mitochondrial ribosomal protein L18 // 49C2-49C2 // 36406 /// FB	NM_136974	1.40311	5.60029e-07	1.86524e-05	0.00860129	9.60587e-06	19.5353	0.819644	0.151045	1
CG31031	10817	18189865	FBtr0085566 // CG31031 // CG31031 gene product from transcript CG31031-RA // 99D4-99D4	FBtr0085566	1.40266	0.00086844	0.00569493	1	0.00293285	5.88893	0.88373	0.540238	1
CG8492	8442	18176881	FBtr0306682 // CG8492 // CG8492 gene product from transcript CG8492-RD // 66A11-66A11 /	FBtr0306682	1.40252	0.000167501	0.00157214	1	0.000809643	88.0548	9.37796	0.383405	1
CG30148	5973	18162754	FBtr0086266 // CG30148 // CG30148 gene product from transcript CG30148-RA // 57A5-57A5	FBtr0086266	1.4025	0.00305257	0.0152788	1	0.00786846	3.73232	0.759891	0.732952	1
CheB74a	9296	18181218	NM_001031963 // CheB74a // Chemosensory protein B 74a // 74F3-74F3 // 3772073 /// FBtr0	NM_001031963	1.40211	0.070089	0.171681	1	0.0884144	5.04597	3.23519	2.30812	1
snoRNA:Psi18S-841b	4624	18154358	NR_003816 // snoRNA:Psi18S-841b // ncRNA // 57D12-57D12 // 5740684	NR_003816	1.40197	0.138499	0.283315	1	0.145905	3.22984	3.19362	3.55963	1
CG11686	10755	18189505	FBtr0082735 // CG11686 // CG11686 gene product from transcript CG11686-RB // 87E3-87E3	FBtr0082735	1.40196	9.108e-05	0.000969106	1	0.000499082	9.33351	0.883943	0.340943	1
CG15418	2281	18141534	FBtr0077556 // CG15418 // CG15418 gene product from transcript CG15418-RA // 24A2-24A2	FBtr0077556	1.40155	0.00520923	0.0231739	1	0.0119344	3.44562	0.809233	0.84549	1
CG32305	7541	18171488	FBtr0301322 // CG32305 // CG32305 gene product from transcript CG32305-RB // 62D4-62D4	FBtr0301322	1.40135	0.00139553	0.00825283	1	0.00425015	6.94546	1.15682	0.599607	1
	4160	18152193	---	---	1.40113	0.0869775	0.201426	1	0.103733	5.29268	3.82398	2.60101	1
	10836	18189974	---	---	1.40094	0.0346599	0.10137	1	0.0522048	4.78866	2.16971	1.63114	1
CG10625	8370	18176497	FBtr0273231 // CG10625 // CG10625 gene product from transcript CG10625-RJ // 64D3-64D3	FBtr0273231	1.40093	0.00184937	0.0103127	1	0.00531098	8.31505	1.48004	0.640784	1
	16070	18219553	---	---	1.40076	0.00174538	0.00984046	1	0.00506777	32.6255	5.72105	0.63128	1
Rh6	9693	18183725	NM_079644 // Rh6 // Rhodopsin 6 // 88F6-88F6 // 41889 /// FBtr0083146 // Rh6 // Rhodops	NM_079644	1.40074	0.000352301	0.00286368	1	0.00147477	21.0905	2.58547	0.441321	1
CG2789	686	18132916	FBtr0078066 // CG2789 // CG2789 gene product from transcript CG2789-RA // 21E2-21E2 //	FBtr0078066	1.4006	9.68067e-05	0.00101287	1	0.000521621	48.9048	4.65728	0.342833	1
Hus1-like	11649	18195015	FBtr0078876 // Hus1-like // CG2525 gene product from transcript CG2525-RA // 82D6-82D6	FBtr0078876	1.4005	0.00354296	0.0171614	1	0.00883798	7.51849	1.57938	0.756241	1
CG17259	2265	18141436	FBtr0077667 // CG17259 // CG17259 gene product from transcript CG17259-RA // 23C5-23C5	FBtr0077667	1.40037	1.77778e-07	7.6968e-06	0.00276954	3.9638e-06	200.129	7.05632	0.126932	1
CG12766	8318	18176228	FBtr0073172 // CG12766 // CG12766 gene product from transcript CG12766-RA // 64A1-64A1	FBtr0073172	1.40005	0.0139485	0.0502752	1	0.0258914	13.1189	4.16962	1.1442	1
RhoGAP100F	10741	18189422	NM_001170315 // RhoGAP100F // CG1976 gene product from transcript CG1976-RD // 100D2-10	NM_001170315	1.3999	3.59395e-09	4.84797e-07	5.78011e-05	2.49667e-07	56.7199	1.18809	0.075408	1
CG7333	10323	18187046	FBtr0114553 // CG7333 // CG7333 gene product from transcript CG7333-RB // 92A10-92A10 /	FBtr0114553	1.39981	0.00433108	0.0201287	1	0.0103661	12.5133	2.7692	0.796679	1
Osi20	9883	18184840	FBtr0081708 // Osi20 // Osiris 20 // 83E4-83E4 // 40777 /// NM_141384 // Osi20 // Osiri	FBtr0081708	1.39978	0.00275099	0.0140274	1	0.00722401	3.40119	0.666148	0.705085	1
Top3alpha	1271	18136023	NM_078878 // Top3alpha // Topoisomerase 3alpha // 37E4-37E4 // 35236 /// FBtr0081246 //	NM_078878	1.39978	0.0035709	0.0172592	1	0.00888835	4.51729	0.948025	0.755518	1
snoRNA:Me28S-A774b	7690	18172207	NR_003867 // snoRNA:Me28S-A774b // ncRNA // 69F5-69F5 // 5740343	NR_003867	1.39913	0.0834727	0.195487	1	0.100674	1.11045	0.776351	2.51688	1
	7691	18172208	---	---	1.39913	0.0834727	0.195487	1	0.100674	1.11045	0.776351	2.51688	1
CG15506	10667	18189016	FBtr0085457 // CG15506 // CG15506 gene product from transcript CG15506-RA // 99B9-99B9	FBtr0085457	1.39867	0.000901581	0.00585114	1	0.00301329	74.2328	11.046	0.535689	1
Ir21a	2174	18140976	NM_001103573 // Ir21a // Ionotropic receptor 21a // 21A5-21B1 // 33157 /// FBtr0113008	NM_001103573	1.39822	0.00401719	0.0189504	1	0.00975934	15.1273	3.25652	0.774989	1
FucTB	2485	18142755	FBtr0079811 // FucTB // CG4435 gene product from transcript CG4435-RA // 30B3-30B3 // 3	FBtr0079811	1.39804	4.29565e-06	8.78799e-05	0.0634417	4.52575e-05	34.9148	1.9441	0.200452	1
mus210	3374	18147525	FBtr0087373 // mus210 // mutagen-sensitive 210 // 51F4-51F5|2-69.1 cM // 36697 /// FBtr	FBtr0087373	1.39787	5.13125e-06	0.000101641	0.0755192	5.23444e-05	16.8571	0.964339	0.205945	1
	9630	18183272	---	---	1.3978	0.216589	0.386483	1	0.199036	10.6945	15.2232	5.12445	1
	114	18130215	---	---	1.39717	0.0300628	0.0909349	1	0.0468309	4.60247	1.93178	1.51101	1
CG6765	6934	18168411	FBtr0076621 // CG6765 // CG6765 gene product from transcript CG6765-RB // 66D5-66D5 //	FBtr0076621	1.39699	4.84716e-09	5.77485e-07	7.78025e-05	2.97401e-07	38.5558	0.828838	0.0773896	1
	244	18130475	---	---	1.39663	0.355015	0.543222	1	0.279756	0.463269	1.19393	9.27787	1
Tpc1	11929	18196583	FBtr0082333 // Tpc1 // Thiamine pyrophosphate carrier protein 1 // 86C7-86C7 // 41316 /	FBtr0082333	1.39614	0.000518071	0.00384711	1	0.00198124	43.8851	5.71959	0.469192	1
	12650	18200514	---	---	1.39606	0.151948	0.302598	1	0.155836	1.45753	1.50875	3.72652	1
Gyc88E	10187	18186405	NM_001043246 // Gyc88E // Guanylyl cyclase at 88E // 88E2-88E2 // 41825 /// NM_00126018	NM_001043246	1.39598	9.63634e-05	0.00100953	1	0.000519899	18.2271	1.70043	0.335849	1
CG10283	2667	18143723	FBtr0300675 // CG10283 // CG10283 gene product from transcript CG10283-RD // 36F5-36F5	FBtr0300675	1.39589	5.66284e-07	1.87103e-05	0.00869297	9.63567e-06	22.1405	0.902311	0.146714	1
TwdlW	12152	18197867	FBtr0083415 // TwdlW // TweedleW // 89F1-89F1 // 42075 /// NM_142349 // TwdlW // Tweedl	FBtr0083415	1.3958	0.00492242	0.0222067	1	0.0114363	3.09385	0.697678	0.811817	1
CG34273	11008	18190898	FBtr0112468 // CG34273 // CG34273 gene product from transcript CG34273-RA // 88C4-88C4	FBtr0112468	1.39567	0.0484622	0.130334	1	0.0671213	1.63118	0.84206	1.85841	1
GstD6	9596	18183069	NM_080176 // GstD6 // Glutathione S transferase D6 // 87B8-87B8 // 48339 /// FBtr008257	NM_080176	1.39546	0.0246466	0.0782042	1	0.0402746	2.16596	0.832675	1.38397	1
crn	14654	18212145	FBtr0070418 // crn // crooked neck // 2F2-2F2 // 31208 /// NM_057770 // crn // crooked	FBtr0070418	1.39516	0.000123201	0.00123292	1	0.000634943	7.07261	0.688421	0.35041	1
Su(Ste):CR42412	13421	18205057	NR_026606 // Su(Ste):CR42412 // ncRNA // --- // 7354445	NR_026606	1.39516	0.228693	0.401758	1	0.206902	1.35653	2.01638	5.35112	1
CG13311	8481	18177081	FBtr0076589 // CG13311 // CG13311 gene product from transcript CG13311-RA // 66D15-66D1	FBtr0076589	1.39515	0.0145031	0.0518101	1	0.0266818	4.6125	1.45518	1.13575	1
CG13847	12319	18198777	FBtr0301711 // CG13847 // CG13847 gene product from transcript CG13847-RC // 94A13-94A1	FBtr0301711	1.39506	0.0181122	0.0616169	1	0.0317323	4.03976	1.37913	1.229	1
Hmx	11301	18192712	NM_169763 // Hmx // H6-like-homeobox // 90B5-90B5 // 42110 /// NM_001275745 // Hmx // H	NM_169763	1.39506	0.00163566	0.00936745	1	0.00482417	18.9262	3.18814	0.606423	1
Rgk1	5673	18161142	NM_137567 // Rgk1 // CG44011 gene product from transcript CG44011-RC // 56C11-56D1 // 1	NM_137567	1.39485	0.000875503	0.00572514	1	0.00294841	50.0414	7.27717	0.523523	1
CG3793	598	18132452	FBtr0305560 // CG3793 // CG3793 gene product from transcript CG3793-RB // 35D4-35D4 //	FBtr0305560	1.3947	2.01516e-06	4.88825e-05	0.0302426	2.51742e-05	27.1974	1.3295	0.17598	1
CG3264	5769	18161634	FBtr0071781 // CG3264 // CG3264 gene product from transcript CG3264-RA // 58D1-58D1 //	FBtr0071781	1.39466	0.12601	0.265146	1	0.136548	18.1447	16.2337	3.22085	1
CG43448	13182	18203582	FBtr0309181 // CG43448 // CG43448 gene product from transcript CG43448-RA // 99E3-99E3	FBtr0309181	1.39448	0.00643143	0.0275233	1	0.0141743	6.75425	1.63675	0.872386	1
CG8079	3908	18150766	FBtr0087367 // CG8079 // CG8079 gene product from transcript CG8079-RA // 51E7-51E7 //	FBtr0087367	1.39416	0.000570287	0.0041114	1	0.00211734	9.81851	1.29521	0.474895	1
CG3631	10178	18186363	FBtr0082997 // CG3631 // CG3631 gene product from transcript CG3631-RD // 88D6-88D6 //	FBtr0082997	1.39381	6.68432e-05	0.000767239	0.909315	0.000395123	16.4357	1.42076	0.311196	1
mir-993	11189	18192115	NR_048333 // mir-993 // mir-993 stem loop // 84A5-84A5 // 12798041 /// NR_048332 // CR4	NR_048333	1.39343	0.000246902	0.00216431	1	0.0011146	11.8606	1.31126	0.397999	1
Mal-A6	4467	18153798	NM_206057 // Mal-A6 // Maltase A6 // 44D1-44D1 // 246565 /// FBtr0273322 // Mal-A6 // M	NM_206057	1.39339	1.06726e-05	0.000179771	0.154149	9.25807e-05	67.9111	4.28286	0.227037	1
	5038	18157152	---	---	1.39332	0.0192771	0.0646758	1	0.0333076	2.11065	0.731763	1.24812	1
	5422	18159819	---	---	1.39309	0.00232484	0.0122679	1	0.0063179	4.18843	0.763389	0.65614	1
Lrt	4098	18151855	FBtr0302284 // Lrt // Leucine-rich tendon-specific protein // 57A9-57A9 // 37342 /// NM	FBtr0302284	1.39305	2.73191e-05	0.000377245	0.38371	0.000194278	20.899	1.53887	0.265081	1
GC	8241	18175846	NM_079161 // GC // gamma-glutamyl carboxylase // 62A9-62A9 // 38194 /// FBtr0072821 //	NM_079161	1.39271	0.000170968	0.00159551	1	0.000821674	5.57041	0.571154	0.369121	1
CG33785	6124	18163529	FBtr0091786 // CG33785 // CG33785 gene product from transcript CG33785-RA // 57A8-57A9	FBtr0091786	1.39259	0.000250987	0.0021907	1	0.00112819	134.187	14.8299	0.397861	1
CG33785	6125	18163532	FBtr0091786 // CG33785 // CG33785 gene product from transcript CG33785-RA // 57A8-57A9	FBtr0091786	1.39259	0.000250987	0.0021907	1	0.00112819	134.187	14.8299	0.397861	1
Tsp68C	7435	18170955	FBtr0333019 // Tsp68C // Tetraspanin 68C // 70C4-70C4 // 117407 /// FBtr0075751 // Tsp6	FBtr0333019	1.39192	0.0634943	0.159464	1	0.0821227	2.93907	1.71044	2.09508	1
	33	18130053	---	---	1.39185	0.366998	0.555529	1	0.286093	1.72679	4.58798	9.565	1
CG43175	11223	18192300	FBtr0305917 // CG43175 // CG43175 gene product from transcript CG43175-RA // 90B7-90B7	FBtr0305917	1.39146	0.0241047	0.0768581	1	0.0395814	45.0134	16.8597	1.34838	1
CG1143	6768	18167389	FBtr0072937 // CG1143 // CG1143 gene product from transcript CG1143-RB // 62E8-62E8 //	FBtr0072937	1.39139	0.000398168	0.00315481	1	0.0016247	9.85002	1.18974	0.434829	1
Cpr97Eb	12502	18199764	FBtr0085135 // Cpr97Eb // Cuticular protein 97Eb // 97E2-97E2 // 43259 /// NM_143273 //	FBtr0085135	1.39087	0.000534201	0.00392629	1	0.00202201	373.452	47.8881	0.461631	1
ferrochelatase	11609	18194849	NM_170579 // ferrochelatase // CG2098 gene product from transcript CG2098-RA // 100D2-1	NM_170579	1.39069	0.000180286	0.00166721	1	0.0008586	52.0482	5.34462	0.36967	1
CG43695	15904	18218965	NM_001272399 // CG43695 // CG43695 gene product from transcript CG43695-RA // 7E2-7E2 /	NM_001272399	1.39023	0.00705588	0.0296514	1	0.0152703	3.07963	0.753245	0.880523	1
	108	18130203	---	---	1.38962	0.0734753	0.178144	1	0.0917428	0.741063	0.46222	2.24541	1
CG3335	6976	18168671	FBtr0076383 // CG3335 // CG3335 gene product from transcript CG3335-RA // 67C2-67C2 //	FBtr0076383	1.38962	0.0101322	0.0390412	1	0.0201059	5.1044	1.39406	0.983197	1
CG12016	6796	18167592	FBtr0073063 // CG12016 // CG12016 gene product from transcript CG12016-RA // 63D1-63D1	FBtr0073063	1.38948	1.14064e-05	0.000188819	0.164405	9.72406e-05	15.3268	0.960646	0.225639	1
CG12016	7736	18172496	FBtr0073063 // CG12016 // CG12016 gene product from transcript CG12016-RA // 63D1-63D1	FBtr0073063	1.38948	1.14064e-05	0.000188819	0.164405	9.72406e-05	15.3268	0.960646	0.225639	1
CG3902	8801	18178761	FBtr0075076 // CG3902 // CG3902 gene product from transcript CG3902-RA // 75E4-75E4 //	FBtr0075076	1.38896	2.69487e-06	6.12615e-05	0.0402062	3.15492e-05	46.7495	2.32938	0.179377	1
CG43901	14017	18208416	FBtr0332932 // CG43901 // CG43901 gene product from transcript CG43901-RA // 9F10-9F11	FBtr0332932	1.38896	1.43944e-05	0.000225832	0.205987	0.000116302	11.4769	0.745565	0.233864	1
CG42346	14509	18211182	FBtr0333177 // CG42346 // CG42346 gene product from transcript CG42346-RD // 20F1-20F1	FBtr0333177	1.38893	8.78654e-05	0.000946002	1	0.000487184	6.6157	0.588468	0.320221	1
	2151	18140887	---	---	1.38881	0.0476884	0.128869	1	0.0663668	4.3771	2.1764	1.79001	1
	10954	18190628	---	---	1.38881	0.0476884	0.128869	1	0.0663668	4.3771	2.1764	1.79001	1
CG3253	4341	18153124	FBtr0305505 // CG3253 // CG3253 gene product from transcript CG3253-RB // 60B10-60B11 /	FBtr0305505	1.38878	0.0134982	0.0489159	1	0.0251913	2.04365	0.611772	1.07767	1
CG30192	4419	18153548	FBtr0071967 // CG30192 // CG30192 gene product from transcript CG30192-RA // 59C5-59D1	FBtr0071967	1.3885	0.000631927	0.00445928	1	0.0022965	7.42198	0.976743	0.473765	1
mir-2b-2	3189	18146514	NR_048010 // mir-2b-2 // mir-2b-2 stem loop // 37F2-37F2 // 12798018 /// FBtr0304464 //	NR_048010	1.38844	0.0131419	0.0479119	1	0.0246743	6.56754	1.94522	1.06627	1
CG15126	4317	18153021	FBtr0086475 // CG15126 // CG15126 gene product from transcript CG15126-RA // 56E2-56E2	FBtr0086475	1.38768	0.0249595	0.0789359	1	0.0406514	33.4237	12.4839	1.34461	1
Doc3	6953	18168537	FBtr0076521 // Doc3 // Dorsocross3 // 66F1-66F1 // 39036 /// NM_140023 // Doc3 // Dorso	FBtr0076521	1.38764	0.0604175	0.15358	1	0.0790924	0.953391	0.530582	2.00347	1
	4489	18153922	---	---	1.38763	0.108833	0.238246	1	0.122695	1.05407	0.827206	2.82519	1
ldbr	6914	18168307	FBtr0076687 // ldbr // lariat debranching enzyme // 66B6-66B7 // 38900 /// NM_206300 //	FBtr0076687	1.38756	0.000736896	0.00502827	1	0.00258952	10.8326	1.46838	0.48799	1
CG13658	10540	18188334	FBtr0273361 // CG13658 // CG13658 gene product from transcript CG13658-RB // 96C9-96C9	FBtr0273361	1.38739	0.010483	0.0401037	1	0.0206531	11.849	3.24013	0.984427	1
verm	9297	18181221	FBtr0302333 // verm // vermiform // 76C2-76C3 // 40149 /// NM_001169998 // verm // verm	FBtr0302333	1.38728	3.59247e-05	0.000469843	0.50019	0.000241966	587.488	44.2196	0.270968	1
CG12506	693	18132954	FBtr0078003 // CG12506 // CG12506 gene product from transcript CG12506-RA // 21E2-21E2	FBtr0078003	1.38727	0.00771468	0.0317016	1	0.0163261	3.68383	0.913902	0.893106	1
	11813	18195895	---	---	1.38587	0.142096	0.288351	1	0.148499	1.72809	1.62492	3.38507	1
ecd	7927	18173801	FBtr0072903 // ecd // ecdysoneless // 62D4-62D4|3-1.3 cM // 38291 /// NM_139450 // ecd	FBtr0072903	1.38572	0.00148599	0.00866845	1	0.00446419	7.75972	1.22623	0.568892	1
TbCMF46	2496	18142846	FBtr0079898 // TbCMF46 // CG13125 gene product from transcript CG13125-RA // 30F1-30F1	FBtr0079898	1.38487	0.00234119	0.0123268	1	0.0063482	6.58222	1.15927	0.634037	1
	8296	18176150	---	---	1.38423	0.053028	0.139578	1	0.0718817	8.13699	4.17515	1.84719	1
CG17707	14899	18213674	FBtr0300673 // CG17707 // CG17707 gene product from transcript CG17707-RA // 1A1-1A1 //	FBtr0300673	1.38419	0.000855945	0.00563336	1	0.00290114	241.363	33.3301	0.497127	1
	7038	18168964	---	---	1.38381	3.3999e-07	1.26408e-05	0.00525548	6.50993e-06	14.978	0.538292	0.12938	1
CG34426	7681	18172176	FBtr0112727 // CG34426 // CG34426 gene product from transcript CG34426-RA // 66D15-66D1	FBtr0112727	1.38266	0.00297543	0.0149707	1	0.00770981	6.74211	1.25098	0.667968	1
	12604	18200325	---	---	1.38257	0.295454	0.47965	1	0.247016	1.582	2.9758	6.77174	1
CG31548	12878	18201777	FBtr0078736 // CG31548 // CG31548 gene product from transcript CG31548-RA // 83B7-83B7	FBtr0078736	1.38252	1.70382e-07	7.43577e-06	0.00265533	3.82937e-06	22.6069	0.733149	0.116749	1
CG43348	1767	18138475	FBtr0307096 // CG43348 // CG43348 gene product from transcript CG43348-RB // 21F2-21F2	FBtr0307096	1.38251	0.0997449	0.223631	1	0.115169	9.19734	6.66814	2.61003	1
	252	18130491	---	---	1.38245	0.182208	0.343297	1	0.176795	1.96382	2.2266	4.08172	1
CG2118	12666	18200581	FBtr0307551 // CG2118 // CG2118 gene product from transcript CG2118-RC // 100D2-100D2 /	FBtr0307551	1.38208	3.6358e-05	0.00047399	0.505954	0.000244101	9.01729	0.664603	0.265332	1
FoxP	13134	18203287	NM_001104256 // FoxP // Forkhead box P // 85E5-85E5 // 41182 /// FBtr0329937 // FoxP //	NM_001104256	1.38207	8.54569e-07	2.54982e-05	0.0130307	1.31314e-05	25.7582	1.04884	0.146587	1
mRpL33	15544	18217002	NM_080242 // mRpL33 // mitochondrial ribosomal protein L33 // 4B6-4B6 // 50381 /// FBtr	NM_080242	1.38195	0.000494412	0.00371457	1	0.00191298	6.71609	0.814384	0.436531	1
	11461	18193881	---	---	1.38163	0.101171	0.225868	1	0.116321	1.48162	1.0797	2.62342	1
CG31388	10892	18190332	FBtr0304709 // CG31388 // CG31388 gene product from transcript CG31388-RB // 86D8-86D8	FBtr0304709	1.38162	0.000606608	0.00431418	1	0.00222177	8.31268	1.05167	0.455452	1
CR43847	13223	18203732	NR_074060 // CR43847 // ncRNA // 96F3-96F3 // 14462520	NR_074060	1.38079	0.0003196	0.00266475	1	0.00137233	38.5509	4.24647	0.396548	1
CG8010	15423	18216377	FBtr0074688 // CG8010 // CG8010 gene product from transcript CG8010-RA // 18B7-18B7 //	FBtr0074688	1.38075	0.000343714	0.00281167	1	0.00144799	7.40435	0.8277	0.402428	1
Mal-A3	4922	18156300	NM_057280 // Mal-A3 // Maltase A3 // 44D1-44D1 // 35826 /// FBtr0088758 // Mal-A3 // Ma	NM_057280	1.38068	0.000721388	0.00495035	1	0.0025494	43.6135	5.70703	0.471077	1
Odc2	3434	18147964	NM_057705 // Odc2 // Ornithine decarboxylase 2 // 44A2-44A2 // 35767 /// FBtr0088864 //	NM_057705	1.38003	0.010004	0.0387391	1	0.0199503	2.44022	0.636072	0.938381	1
pcs	3904	18150743	FBtr0301507 // pcs // parcas // 51D6-51D7 // 36674 /// NM_137166 // pcs // parcas // 51	FBtr0301507	1.3794	6.09086e-06	0.000115465	0.0892147	5.94634e-05	14.1001	0.764147	0.1951	1
CG13384	950	18134360	FBtr0079654 // CG13384 // CG13384 gene product from transcript CG13384-RD // 29B4-29C1	FBtr0079654	1.37924	0.000393222	0.00313081	1	0.00161235	9.32216	1.06425	0.410989	1
RpS6	15699	18217818	FBtr0071136 // RpS6 // Ribosomal protein S6 // 7C1-7C2 // 31700 /// NM_167136 // RpS6 /	FBtr0071136	1.379	0.0141033	0.0506922	1	0.0261061	2.72834	0.793878	1.04751	1
	15700	18217819	---	---	1.379	0.0141033	0.0506922	1	0.0261061	2.72834	0.793878	1.04751	1
	126	18130239	---	---	1.37872	3.74177e-05	0.00048526	0.520286	0.000249905	9.01552	0.657814	0.262673	1
Sur	2137	18140766	NM_058124 // Sur // Sulfonylurea receptor // 31B1-31B1 // 34350 /// FBtr0290268 // Sur	NM_058124	1.3787	2.36641e-06	5.58158e-05	0.0354234	2.87447e-05	67.432	3.14706	0.168013	1
	12645	18200509	---	---	1.37859	0.0184953	0.0626697	1	0.0322745	3.31032	1.059	1.15167	1
mRpS35	6771	18167403	NM_079169 // mRpS35 // mitochondrial ribosomal protein S35 // 62F4-62F4 // 38345 /// FB	NM_079169	1.37776	9.52383e-05	0.00100089	1	0.00051545	18.642	1.6014	0.309251	1
Pask	4243	18152609	NM_138020 // Pask // PAS kinase // 60A16-60B1 // 37824 /// FBtr0072160 // Pask // PAS k	NM_138020	1.37752	0.00686964	0.0290407	1	0.0149558	4.57951	1.05002	0.825436	1
CG2124	14006	18208369	FBtr0071491 // CG2124 // CG2124 gene product from transcript CG2124-RA // 9D3-9D4 // 31	FBtr0071491	1.37748	0.00164279	0.00939182	1	0.00483672	10.9586	1.70988	0.561707	1
Scp2	11591	18194733	NM_079657 // Scp2 // Sarcoplasmic calcium-binding protein 2 // 89B20-89D4 // 42015 ///	NM_079657	1.37742	8.10043e-06	0.0001434	0.117715	7.38502e-05	11.3854	0.639911	0.202336	1
CG8870	10138	18186118	FBtr0082750 // CG8870 // CG8870 gene product from transcript CG8870-RB // 87E8-87E8 //	FBtr0082750	1.37613	0.0120848	0.0448698	1	0.0231076	14.0538	3.82979	0.981035	1
Prat2	8973	18179653	NM_079225 // Prat2 // Phosphoribosylamidotransferase 2 // 65D2-65D3 // 38753 /// FBtr00	NM_079225	1.37573	0.00187258	0.0103912	1	0.00535142	35.1882	5.62421	0.575395	1
CR43611	4863	18155914	NR_048048 // CR43611 // ncRNA // 42C6-42C6 // 12798074 /// NR_048049 // CR43611 // ncRN	NR_048048	1.37553	0.00690585	0.0291711	1	0.0150229	11.6831	2.65887	0.819296	1
mir-33	7815	18173112	NR_048301 // mir-33 // mir-33 stem loop // 76C6-76C6 // 12798421 /// FBtr0304279 // MIM	NR_048301	1.37546	0.0246642	0.0782449	1	0.0402956	5.04304	1.77489	1.26701	1
Hsc70-5	4912	18156226	FBtr0087568 // Hsc70-5 // Heat shock protein cognate 5 // 50E6-50E6 // 36583 /// NM_079	FBtr0087568	1.37543	5.25104e-10	1.27922e-07	8.50158e-06	6.58787e-08	73.1885	1.08025	0.0531356	1
snoRNA:Psi18S-1854a	15731	18217850	NR_003744 // snoRNA:Psi18S-1854a // ncRNA // 15E6-15E6 // 5740617	NR_003744	1.37472	0.0251935	0.0794946	1	0.0409392	1.92849	0.682143	1.27338	1
	15732	18217851	---	---	1.37472	0.0251935	0.0794946	1	0.0409392	1.92849	0.682143	1.27338	1
snoRNA:Psi28S-3091a	12937	18202154	NR_003883 // snoRNA:Psi28S-3091a // ncRNA // 83B4-83B4 // 5740351	NR_003883	1.37417	1.18323e-05	0.000194443	0.170365	0.000100137	11.628	0.684594	0.211949	1
MED20	1990	18139819	NM_079924 // MED20 // Mediator complex subunit 20 // 28E1-28E1 // 43952 /// NM_00127329	NM_079924	1.37416	5.36897e-06	0.000105217	0.0789399	5.4186e-05	21.5678	1.11892	0.186766	1
ect	7924	18173756	NM_079967 // ect // ectodermal // 67D10-67D10 // 44135 /// NM_168400 // ect // ectoderm	NM_079967	1.37406	0.000668716	0.00467042	1	0.00240524	9.21297	1.15058	0.449595	1
CG5961	12001	18197031	FBtr0082681 // CG5961 // CG5961 gene product from transcript CG5961-RB // 87B11-87B11 /	FBtr0082681	1.37363	0.0014334	0.00843403	1	0.00434346	8.34682	1.23836	0.534108	1
snoRNA:Psi28S-3436a	15768	18218028	NR_002464 // snoRNA:Psi28S-3436a // ncRNA // 6C10-6C10 // 3772323	NR_002464	1.37311	2.78573e-05	0.000382089	0.39093	0.000196773	9.34405	0.6316	0.243338	1
	15769	18218029	---	---	1.37311	2.78573e-05	0.000382089	0.39093	0.000196773	9.34405	0.6316	0.243338	1
CG15657	5727	18161430	FBtr0071635 // CG15657 // CG15657 gene product from transcript CG15657-RA // 57C4-57C4	FBtr0071635	1.37276	0.000590293	0.00422022	1	0.00217338	15.6714	1.89337	0.434941	1
mir-284	13124	18203257	NR_048378 // mir-284 // mir-284 stem loop // 87C1-87C1 // 12797892 /// FBtr0304230 // M	NR_048378	1.3727	0.0319069	0.0950856	1	0.0489684	2.34417	0.905057	1.38992	1
CG5508	9767	18184143	FBtr0308501 // CG5508 // CG5508 gene product from transcript CG5508-RA // 98B6-98B6 //	FBtr0308501	1.3726	7.42671e-06	0.000134772	0.108247	6.94064e-05	35.3076	1.91451	0.195206	1
Nplp4	1280	18136134	NM_144095 // Nplp4 // Neuropeptide-like precursor 4 // 22B8-22B8 // 50190 /// NM_001272	NM_144095	1.37255	0.0368168	0.106189	1	0.0546866	5.84808	2.40019	1.47752	1
CG14630	13652	18206421	FBtr0070175 // CG14630 // CG14630 gene product from transcript CG14630-RA // 1E1-1E1 //	FBtr0070175	1.3719	4.97437e-06	9.90142e-05	0.073248	5.09916e-05	86.3787	4.3821	0.182632	1
CG42700	4765	18155358	FBtr0302922 // CG42700 // CG42700 gene product from transcript CG42700-RC // 48F6-48F6	FBtr0302922	1.37157	1.02618e-07	5.15363e-06	0.00160909	2.65408e-06	115.993	3.33726	0.103577	1
	150	18130287	---	---	1.37153	0.0108317	0.0410865	1	0.0211593	3.54417	0.911984	0.926349	1
nAcRalpha-96Ab	9468	18182225	NM_079758 // nAcRalpha-96Ab // nicotinic Acetylcholine Receptor alpha 96Ab // 96A3-96A3	NM_079758	1.3709	0.000832369	0.00551377	1	0.00283955	9.92809	1.28272	0.465125	1
CG13204	3779	18150107	FBtr0088128 // CG13204 // CG13204 gene product from transcript CG13204-RA // 47F6-47F7	FBtr0088128	1.37084	0.000162361	0.00153094	1	0.000788423	8.12711	0.748047	0.331356	1
CG15412	2271	18141481	FBtr0332408 // CG15412 // CG15412 gene product from transcript CG15412-RB // 23F1-23F1	FBtr0332408	1.3701	0.000336357	0.00277134	1	0.00142722	19.5187	2.06924	0.381648	1
CG10341	1163	18135470	FBtr0081097 // CG10341 // CG10341 gene product from transcript CG10341-RA // 37A1-37A1	FBtr0081097	1.37007	0.000261085	0.00225592	1	0.00116178	31.562	3.17813	0.362502	1
CG32549	15583	18217221	FBtr0074573 // CG32549 // CG32549 gene product from transcript CG32549-RD // 17A10-17A1	FBtr0074573	1.36975	2.71488e-05	0.000375853	0.381519	0.000193562	24.3704	1.61484	0.238544	1
snoRNA:MeU6-A47	14902	18213695	NR_002137 // snoRNA:MeU6-A47 // ncRNA // 20A1-20A1 // 3772532	NR_002137	1.36973	0.00662344	0.0281971	1	0.0145213	9.02592	1.97523	0.787825	1
	16071	18219555	---	---	1.36957	0.00632978	0.0271524	1	0.0139833	21.6553	4.67204	0.776686	1
snoRNA:Psi28S-3316e	4609	18154334	NR_003819 // snoRNA:Psi28S-3316e // ncRNA // 57D12-57D12 // 5740182	NR_003819	1.36863	0.269374	0.451686	1	0.232615	1.74638	2.75598	5.68118	1
mRpS18B	2728	18144066	NM_078882 // mRpS18B // mitochondrial ribosomal protein S18B // 38B6-38B6 // 35299 ///	NM_078882	1.36797	0.00309181	0.0154309	1	0.0079468	3.98588	0.698645	0.631007	1
RpL13A	11042	18191112	NM_001275362 // RpL13A // Ribosomal protein L13A // 83B6-83B7 // 40687 /// NR_003888 //	NM_001275362	1.36733	0.0038542	0.0183674	1	0.00945906	2.28037	0.422827	0.667512	1
	11043	18191113	---	---	1.36733	0.0038542	0.0183674	1	0.00945906	2.28037	0.422827	0.667512	1
CG12239	13873	18207664	FBtr0070814 // CG12239 // CG12239 gene product from transcript CG12239-RA // 5C2-5C2 //	FBtr0070814	1.3673	0.000292138	0.00247189	1	0.00127301	36.5137	3.7126	0.366037	1
rho-6	2579	18143308	FBtr0080360 // rho-6 // rhomboid-6 // 33D2-33D2 // 34640 /// NM_176024 // rho-6 // rhom	FBtr0080360	1.36728	0.000209531	0.00188531	1	0.000970923	31.3443	2.98223	0.342518	1
eIF2B-alpha	12583	18200225	FBtr0085508 // eIF2B-alpha // CG7883 gene product from transcript CG7883-RA // 99C7-99C	FBtr0085508	1.36717	2.66221e-05	0.000370125	0.374315	0.000190612	32.4223	2.11556	0.234901	1
spi	1955	18139563	FBtr0081269 // spi // spitz // 37F2-37F2|2-54 cM // 35253 /// FBtr0100597 // spi // spi	FBtr0081269	1.3668	1.01316e-05	0.000172438	0.146525	8.88042e-05	24.0688	1.33539	0.199736	1
CG17386	3888	18150672	FBtr0087488 // CG17386 // CG17386 gene product from transcript CG17386-RA // 51A2-51A2	FBtr0087488	1.36658	0.00172157	0.00972635	1	0.005009	59.2134	8.88705	0.540306	1
wb	1679	18138004	FBtr0302734 // wb // wing blister // 35A3-35A4 // 43946 /// NM_001201879 // wb // wing	FBtr0302734	1.36648	0.000556649	0.00403447	1	0.00207772	8.11024	0.9397	0.417117	1
CG10268	2713	18143986	FBtr0081266 // CG10268 // CG10268 gene product from transcript CG10268-RA // 37F2-37F2	FBtr0081266	1.36608	7.7641e-05	0.000860908	1	0.000443361	31.6388	2.48039	0.282229	1
CG14234	14298	18209891	FBtr0074790 // CG14234 // CG14234 gene product from transcript CG14234-RA // 18E5-18E5	FBtr0074790	1.36582	0.000421024	0.00329116	1	0.00169493	5.4804	0.59662	0.391912	1
CG1113	9833	18184582	FBtr0332428 // CG1113 // CG1113 gene product from transcript CG1113-RB // 82F7-82F7 //	FBtr0332428	1.36528	0.0159641	0.0558391	1	0.0287568	3.41204	0.973358	1.02698	1
Or22b	559	18132184	FBtr0077874 // Or22b // Odorant receptor 22b // 22A2-22A2 // 33336 /// FBtr0077874 // O	FBtr0077874	1.36467	0.0668358	0.165714	1	0.0853414	2.66837	1.41087	1.90346	1
CG44085	1113	18135226	NM_001273511 // CG44085 // CG44085 gene product from transcript CG44085-RF // 34B3-34B4	NM_001273511	1.36445	0.000388429	0.0030987	1	0.00159581	6.0877	0.647518	0.382914	1
CG13203	3780	18150112	FBtr0304901 // CG13203 // CG13203 gene product from transcript CG13203-RC // 47F7-47F7	FBtr0304901	1.36436	0.00403665	0.0190038	1	0.00978682	11.2282	2.07931	0.666673	1
CG30026	5943	18162592	FBtr0300922 // CG30026 // CG30026 gene product from transcript CG30026-RB // 47F10-47F1	FBtr0300922	1.36421	0.000355304	0.00288124	1	0.00148382	12.6696	1.32142	0.375477	1
CG34265	7673	18172077	FBtr0331459 // CG34265 // CG34265 gene product from transcript CG34265-RB // 63C3-63C3	FBtr0331459	1.36411	0.0389137	0.110711	1	0.0570154	1.66082	0.671712	1.456	1
PGRP-LB	11947	18196672	FBtr0306099 // PGRP-LB // Peptidoglycan recognition protein LB // 86E6-86E6 // 41379 //	FBtr0306099	1.364	0.000121229	0.00121881	1	0.000627677	26.5018	2.23466	0.303557	1
snoRNA:Me18S-C1280	11053	18191126	NR_003903 // snoRNA:Me18S-C1280 // ncRNA // 96A18-96A18 // 5740487	NR_003903	1.36396	0.0520189	0.137472	1	0.0707973	1.84853	0.856227	1.6675	1
Dbp45A	3392	18147655	FBtr0088564 // Dbp45A // DEAD box protein 45A // 45A1-45A2 // 35917 /// NM_057579 // Db	FBtr0088564	1.36393	0.00195682	0.0107503	1	0.00553634	19.9924	3.05841	0.550723	1
Dh31	2460	18142624	NM_078790 // Dh31 // Diuretic hormone 31 // 29D1-29D3 // 34181 /// NM_164825 // Dh31 //	NM_078790	1.36362	4.55224e-06	9.2415e-05	0.0671706	4.75931e-05	54.8312	2.63942	0.173294	1
Lnk	9793	18184333	FBtr0084935 // Lnk // CG17367 gene product from transcript CG17367-RC // 96F6-96F6 // 4	FBtr0084935	1.36272	0.000589696	0.0042178	1	0.00217214	12.0923	1.39373	0.414929	1
su(r)	15761	18218012	NM_167182 // su(r) // suppressor of rudimentary // 8D1-8D1|1-27.7 cM // 31858 /// FBtr0	NM_167182	1.36272	0.000454088	0.00348487	1	0.00179468	13.1761	1.43622	0.392408	1
Fili	4656	18154467	FBtr0330338 // Fili // Fish-lips // 58A3-58A4 // 5740472 /// NM_137775 // Fili // Fish-	FBtr0330338	1.36194	0.000990664	0.00631379	1	0.00325156	8.58708	1.10658	0.463916	1
CG13358	14923	18213829	FBtr0305568 // CG13358 // CG13358 gene product from transcript CG13358-RC // 1C5-1C5 //	FBtr0305568	1.36187	0.00728886	0.0303647	1	0.0156376	7.0665	1.53393	0.781453	1
CG18609	5652	18161019	FBtr0086643 // CG18609 // CG18609 gene product from transcript CG18609-RA // 55E11-55E1	FBtr0086643	1.36169	0.00255521	0.0132232	1	0.00680988	3.65209	0.591326	0.582892	1
	3006	18145488	---	---	1.36151	0.00118081	0.00724828	1	0.00373281	33.9502	4.54679	0.482131	1
Ndg	3540	18148648	NM_206074 // Ndg // Nidogen/entactin // 47A1-47A1 // 36089 /// FBtr0088350 // Ndg // Ni	NM_206074	1.36101	0.00141312	0.00832969	1	0.00428973	169.954	23.6889	0.501785	1
	4158	18152191	---	---	1.3609	0.0193466	0.0648543	1	0.0333995	3.21526	0.963397	1.07868	1
CG13117	988	18134568	FBtr0079864 // CG13117 // CG13117 gene product from transcript CG13117-RB // 30C6-30C6	FBtr0079864	1.36074	0.000281689	0.0024009	1	0.00123645	8.77247	0.858407	0.352268	1
	8297	18176151	---	---	1.36051	0.00467674	0.0213469	1	0.0109935	6.40004	1.21241	0.681973	1
	14716	18212543	---	---	1.36049	0.210365	0.379694	1	0.19554	0.836602	0.978056	4.20869	1
CG6272	8536	18177414	FBtr0332706 // CG6272 // CG6272 gene product from transcript CG6272-RB // 68A6-68A6 //	FBtr0332706	1.3603	3.66442e-05	0.00047734	0.509869	0.000245827	39.1983	2.61599	0.240254	1
CG33775	6111	18163456	FBtr0091776 // CG33775 // CG33775 gene product from transcript CG33775-RA // 49B3-49B3	FBtr0091776	1.36015	0.0422222	0.117602	1	0.0605644	36.0277	14.8396	1.48282	1
CG12483	8953	18179558	FBtr0072540 // CG12483 // CG12483 gene product from transcript CG12483-RA // 61A6-61A6	FBtr0072540	1.35993	0.0164491	0.0570995	1	0.0294058	2.80898	0.789635	1.012	1
CG16989	13719	18206814	FBtr0070140 // CG16989 // CG16989 gene product from transcript CG16989-RA // 1C5-1C5 //	FBtr0070140	1.35961	8.39225e-06	0.000148085	0.121908	7.62625e-05	19.5185	1.01542	0.187284	1
CG5549	4231	18152539	FBtr0301162 // CG5549 // CG5549 gene product from transcript CG5549-RB // 60A2-60A3 //	FBtr0301162	1.3596	0.000590968	0.00422319	1	0.00217492	9.20584	1.04588	0.408998	1
SP1029	13174	18203533	FBtr0085399 // SP1029 // CG11956 gene product from transcript CG11956-RA // 99A4-99A6 /	FBtr0085399	1.35955	8.90261e-05	0.000954476	1	0.000491549	7.00863	0.546261	0.280588	1
CR43655	13212	18203682	NR_074051 // CR43655 // ncRNA // 94D5-94D5 // 14462509	NR_074051	1.3591	0.0295043	0.089661	1	0.0461748	18.0537	6.32818	1.26187	1
CG17350	1185	18135563	FBtr0081199 // CG17350 // CG17350 gene product from transcript CG17350-RA // 37D3-37D3	FBtr0081199	1.35887	0.00135653	0.00806607	1	0.00415397	7.0672	0.965601	0.491873	1
Spn31A	1001	18134623	FBtr0079938 // Spn31A // Serpin 31A // 31A2-31A2 // 34339 /// NM_135497 // Spn31A // Se	FBtr0079938	1.35881	0.000319893	0.00266528	1	0.0013726	7.95789	0.791717	0.358158	1
CG16985	6765	18167364	FBtr0072929 // CG16985 // CG16985 gene product from transcript CG16985-RA // 62E7-62E7	FBtr0072929	1.35848	0.000380111	0.00304425	1	0.00156776	25.2508	2.59877	0.370506	1
	130	18130247	---	---	1.35819	0.0173083	0.0595103	1	0.0306474	1.60277	0.455087	1.02218	1
CG34187	6149	18163665	FBtr0112380 // CG34187 // CG34187 gene product from transcript CG34187-RA // 51F2-51F3	FBtr0112380	1.35783	0.000139772	0.00135392	1	0.000697258	6.73576	0.566568	0.302809	1
CG9253	1233	18135809	FBtr0081468 // CG9253 // CG9253 gene product from transcript CG9253-RA // 39A4-39A4 //	FBtr0081468	1.35781	0.000252006	0.00219842	1	0.00113217	8.01555	0.75629	0.33967	1
ns3	14951	18213986	NM_130559 // ns3 // nucleostemin 3 // 2A4-2A4 // 31097 /// FBtr0070297 // ns3 // nucleo	NM_130559	1.3578	0.000897104	0.00583136	1	0.00300311	6.11483	0.755317	0.44468	1
CG30109	4406	18153494	FBtr0086838 // CG30109 // CG30109 gene product from transcript CG30109-RA // 54D4-54D4	FBtr0086838	1.35766	0.0122875	0.0454672	1	0.0234153	14.1081	3.54576	0.90478	1
	8021	18174499	---	---	1.35731	0.000324799	0.00269653	1	0.00138869	5.24334	0.519515	0.356691	1
	2681	18143813	---	---	1.35714	0.0119205	0.0443911	1	0.0228611	2.90278	0.720345	0.893367	1
CG43188	4815	18155662	FBtr0306049 // CG43188 // CG43188 gene product from transcript CG43188-RA // 47D3-47D3	FBtr0306049	1.3565	0.000275476	0.00235477	1	0.00121269	33.4665	3.1944	0.343622	1
Peritrophin-15a	2781	18144354	FBtr0079713 // Peritrophin-15a // CG17814 gene product from transcript CG17814-RA // 29	FBtr0079713	1.35622	0.00416399	0.0195245	1	0.010055	8.61653	1.54798	0.646749	1
CR43488	13192	18203628	NR_048432 // CR43488 // ncRNA // 92B1-92B1 // 12798487 /// NR_048431 // CR43488 // ncRN	NR_048432	1.35507	0.0218812	0.0712154	1	0.0366755	2.63449	0.804011	1.09867	1
	4174	18152237	---	---	1.35482	0.409517	0.597688	1	0.307805	0.876308	2.3588	9.6903	1
CG11447	10334	18187118	FBtr0083815 // CG11447 // CG11447 gene product from transcript CG11447-RA // 92B3-92B3	FBtr0083815	1.35448	0.000719569	0.00494422	1	0.00254624	5.48209	0.634322	0.416549	1
und	542	18132095	FBtr0079866 // und // uninitiated // 30C7-30C7 // 34294 /// NM_058025 // und // uniniti	FBtr0079866	1.35444	6.75882e-09	7.30579e-07	0.000108299	3.76243e-07	43.7365	0.80818	0.0665223	1
	7533	18171460	---	---	1.35443	0.290001	0.473434	1	0.243815	0.617469	0.995218	5.80237	1
	7534	18171462	---	---	1.35443	0.290001	0.473434	1	0.243815	0.617469	0.995218	5.80237	1
	7535	18171464	---	---	1.35443	0.290001	0.473434	1	0.243815	0.617469	0.995218	5.80237	1
	7536	18171466	---	---	1.35443	0.290001	0.473434	1	0.243815	0.617469	0.995218	5.80237	1
CG3740	14850	18213349	FBtr0070283 // CG3740 // CG3740 gene product from transcript CG3740-RA // 2B5-2B5 // 31	FBtr0070283	1.35414	0.00130234	0.00780926	1	0.00402172	35.4237	4.6852	0.476143	1
CG5323	4026	18151449	FBtr0086706 // CG5323 // CG5323 gene product from transcript CG5323-RA // 55E2-55E2 //	FBtr0086706	1.35412	0.00171371	0.00969536	1	0.00499304	22.8427	3.2266	0.508511	1
Rpp30	2057	18140249	FBtr0078143 // Rpp30 // RNaseP protein p30 // 21B5-21B5 // 44392 /// NM_080010 // Rpp30	FBtr0078143	1.354	0.0253375	0.0797913	1	0.041092	3.40912	1.09599	1.15736	1
CG11652	8561	18177554	FBtr0076131 // CG11652 // CG11652 gene product from transcript CG11652-RA // 68D2-68D2	FBtr0076131	1.35389	0.00342381	0.0166966	1	0.00859861	2.42447	0.408311	0.606284	1
CG4400	15215	18215283	FBtr0073693 // CG4400 // CG4400 gene product from transcript CG4400-RA // 11D1-11D1 //	FBtr0073693	1.35377	3.08762e-06	6.8011e-05	0.0459301	3.50252e-05	10.6944	0.462401	0.155655	1
Sesn	4224	18152514	FBtr0113114 // Sesn // Sestrin // 59F6-59F7 // 37755 /// FBtr0072087 // Sesn // Sestrin	FBtr0113114	1.35376	7.90359e-06	0.00014114	0.114974	7.26863e-05	24.2522	1.2148	0.180325	1
CG14798	13809	18207361	FBtr0089694 // CG14798 // CG14798 gene product from transcript CG14798-RA // 2B7-2B7 //	FBtr0089694	1.35359	0.000270427	0.00232311	1	0.00119638	4.45995	0.418166	0.337537	1
Osi12	9876	18184807	FBtr0078602 // Osi12 // Osiris 12 // 83E2-83E2 // 40766 /// NM_141374 // Osi12 // Osiri	FBtr0078602	1.35333	0.003394	0.0165909	1	0.00854418	4.19389	0.702724	0.603213	1
l(2)k01209	3501	18148395	FBtr0086913 // l(2)k01209 // lethal (2) k01209 // 54B7-54B7 // 36953 /// NM_166224 // l	FBtr0086913	1.35332	0.000988708	0.00630625	1	0.00324767	33.1944	4.10185	0.444855	1
CG4038	5010	18156963	FBtr0071639 // CG4038 // CG4038 gene product from transcript CG4038-RA // 57B20-57B20 /	FBtr0071639	1.35317	0.0237329	0.0760142	1	0.0391468	5.41945	1.6911	1.12336	1
mRpS11	10254	18186736	NM_079658 // mRpS11 // mitochondrial ribosomal protein S11 // 89E11-89E11 // 42061 ///	NM_079658	1.3531	7.32815e-06	0.000133792	0.10688	6.8902e-05	25.1047	1.23841	0.177588	1
abba	4042	18151540	FBtr0114622 // abba // another B-box affiliate // 56A2-56A3 // 37190 /// NM_001144235 /	FBtr0114622	1.35287	4.3618e-08	2.77017e-06	0.000689776	1.42662e-06	53.31	1.24962	0.0843859	1
	14681	18212320	---	---	1.35285	0.000302467	0.00254478	1	0.00131054	22.1246	2.11419	0.344011	1
	9627	18183266	---	---	1.35282	0.18967	0.353178	1	0.181884	1.4133	1.44583	3.68285	1
	10955	18190630	---	---	1.35282	0.18967	0.353178	1	0.181884	1.4133	1.44583	3.68285	1
	13635	18206318	---	---	1.35282	0.18967	0.353178	1	0.181884	1.4133	1.44583	3.68285	1
	13636	18206320	---	---	1.35282	0.18967	0.353178	1	0.181884	1.4133	1.44583	3.68285	1
Rab26	7702	18172239	NM_001275222 // Rab26 // CG34410 gene product from transcript CG34410-RE // 78C7-78C7 /	NM_001275222	1.35275	0.00208435	0.0112698	1	0.00580387	5.29954	0.780442	0.530157	1
Atg4	701	18132983	FBtr0077953 // Atg4 // Autophagy-specific gene 4 // 21E4-21E4 // 33283 /// FBtr0332569	FBtr0077953	1.35264	1.55712e-05	0.000239767	0.222244	0.000123479	21.1478	1.17634	0.200249	1
CG13185	5407	18159729	FBtr0310323 // CG13185 // CG13185 gene product from transcript CG13185-RD // 48C5-48C5	FBtr0310323	1.35233	0.00747827	0.0310034	1	0.0159665	3.74097	0.78161	0.752157	1
mir-1004	1729	18138299	NR_047884 // mir-1004 // mir-1004 stem loop // 24C3-24C3 // 12798552 /// FBtr0304275 //	NR_047884	1.35233	0.243889	0.420622	1	0.216617	0.844614	1.10332	4.70269	1
crp	1901	18139213	FBtr0080854 // crp // cropped // 35F1-35F1 // 34956 /// NM_057257 // crp // cropped //	FBtr0080854	1.35197	5.48931e-07	1.836e-05	0.00843298	9.45525e-06	46.9261	1.55639	0.119401	1
Ubc84D	11574	18194604	NM_079536 // Ubc84D // Ubiquitin conjugating enzyme 84D // 84D9-84D9 // 40900 /// FBtr0	NM_079536	1.35168	1.40995e-07	6.50092e-06	0.00220286	3.34793e-06	28.1726	0.77033	0.0984357	1
chico	2067	18140344	FBtr0333412 // chico // CG5686 gene product from transcript CG5686-RB // 31B1-31B1 // 6	FBtr0333412	1.3516	3.83551e-05	0.000492938	0.532471	0.00025386	18.1228	1.16879	0.232174	1
CG43921	15779	18218090	FBtr0333155 // CG43921 // CG43921 gene product from transcript CG43921-RA // 11B1-11B1	FBtr0333155	1.35099	2.14858e-07	8.81132e-06	0.00333838	4.53777e-06	25.842	0.746706	0.104022	1
CG15861	5887	18162263	FBtr0072410 // CG15861 // CG15861 gene product from transcript CG15861-RA // 60E8-60E8	FBtr0072410	1.35098	0.0384718	0.109796	1	0.0565441	3.35161	1.26592	1.35973	1
Trh	8223	18175754	NM_138236 // Trh // Tryptophan hydroxylase // 61F3-61F3 // 38121 /// FBtr0072638 // Trh	NM_138236	1.35082	0.0265714	0.0828301	1	0.0426569	1.29976	0.419308	1.16137	1
kel	1893	18139168	FBtr0081042 // kel // kelch // 36E5-36E6 // 35084 /// FBtr0081043 // kel // kelch // 36	FBtr0081042	1.35054	0.000125925	0.0012571	1	0.000647397	8.26199	0.65757	0.286523	1
rn	13022	18202613	FBtr0300518 // rn // rotund // 84D3-84D3|3-47.6 cM // 40879 /// FBtr0330140 // rn // ro	FBtr0300518	1.35051	0.00428482	0.0199857	1	0.0102925	16.1426	2.84283	0.633988	1
Tdc1	6226	18164185	NM_136382 // Tdc1 // Tyrosine decarboxylase 1 // 42C4-42C4 // 35573 /// FBtr0086143 //	NM_136382	1.35046	3.32187e-05	0.000440452	0.463557	0.000226829	27.7381	1.73512	0.225193	1
CG3520	5816	18161853	FBtr0072027 // CG3520 // CG3520 gene product from transcript CG3520-RA // 59D10-59D10 /	FBtr0072027	1.35033	0.00321354	0.0158847	1	0.00818052	6.22554	1.01303	0.585797	1
	157	18130301	---	---	1.35015	0.0663124	0.164942	1	0.0849441	3.04084	1.49275	1.76724	1
mio	734	18133176	NM_134812 // mio // missing oocyte // 22D4-22D4 // 33399 /// FBtr0077835 // mio // miss	NM_134812	1.34986	2.347e-05	0.000336912	0.331663	0.000173507	18.708	1.09945	0.21157	1
CG11658	8563	18177566	FBtr0076126 // CG11658 // CG11658 gene product from transcript CG11658-RC // 68D2-68D2	FBtr0076126	1.3497	0.000432713	0.00336365	1	0.00173226	9.60521	0.973134	0.364727	1
mRpL39	8657	18178039	NM_079351 // mRpL39 // mitochondrial ribosomal protein L39 // 71B1-71B1 // 39627 /// FB	NM_079351	1.34945	0.00139537	0.00825283	1	0.00425015	6.11183	0.802985	0.472976	1
mir-2493	13117	18203243	NR_048392 // mir-2493 // mir-2493 stem loop // 88E1-88E1 // 12797904 /// FBtr0304476 //	NR_048392	1.34943	0.00333571	0.0163632	1	0.00842696	9.90577	1.62071	0.589006	1
	202	18130391	---	---	1.34924	0.206516	0.374611	1	0.192922	2.41936	2.63099	3.91491	1
l(2)efl	4999	18156905	FBtr0072101 // l(2)efl // lethal (2) essential for life // 59F6-59F6 // 37744 /// NM_16	FBtr0072101	1.3491	0.00203709	0.0110725	1	0.00570228	13.2115	1.90008	0.517752	1
Akh	6496	18165654	NM_079194 // Akh // Adipokinetic hormone // 64A7-64A7 // 38495 /// FBtr0073213 // Akh /	NM_079194	1.34844	5.76132e-06	0.000110892	0.0845298	5.71085e-05	37.0652	1.72008	0.167065	1
	84	18130155	---	---	1.34794	0.178498	0.338418	1	0.174283	0.665501	0.629987	3.40789	1
Thor	1678	18138001	FBtr0077524 // Thor // CG8846 gene product from transcript CG8846-RA // 23F3-23F6 // 33	FBtr0077524	1.34773	0.00151608	0.00880853	1	0.00453633	14.527	1.93028	0.47835	1
Aats-phe	3493	18148356	NM_057935 // Aats-phe // Phenylalanyl-tRNA synthetase // 50C20-50C20 // 36547 /// FBtr0	NM_057935	1.34757	2.03176e-08	1.663e-06	0.000323667	8.56435e-07	32.1066	0.662256	0.0742564	1
CR43256	4823	18155688	NR_048042 // CR43256 // ncRNA // 41D3-41D3 // 12798068 /// NR_048043 // CR43256 // ncRN	NR_048042	1.34757	0.0690995	0.169984	1	0.0875404	2.24858	1.11435	1.78408	1
CR42874	1709	18138248	NR_037728 // CR42874 // ncRNA // 22B8-22B8 // 10178915	NR_037728	1.34748	0.00563633	0.0246308	1	0.0126847	3.59934	0.674966	0.67509	1
CG10445	11821	18195915	FBtr0304704 // CG10445 // CG10445 gene product from transcript CG10445-RD // 84E5-84E5	FBtr0304704	1.34739	0.0630979	0.158737	1	0.0817483	2.91907	1.37665	1.69778	1
Pdk1	6605	18166372	NM_080382 // Pdk1 // Phosphoinositide-dependent kinase 1 // 61B1-61B1 // 38017 /// FBtr	NM_080382	1.34699	1.03781e-05	0.00017558	0.149993	9.04223e-05	15.5492	0.787042	0.182218	1
CG12795	789	18133484	FBtr0113019 // CG12795 // CG12795 gene product from transcript CG12795-RB // 23F3-23F3	FBtr0113019	1.34689	0.000573637	0.00412826	1	0.00212603	7.85656	0.83346	0.381905	1
CG15863	5345	18159366	FBtr0088441 // CG15863 // CG15863 gene product from transcript CG15863-RA // 46C7-46C7	FBtr0088441	1.34685	0.0477666	0.129038	1	0.0664536	2.90103	1.18651	1.47239	1
CG5189	4021	18151428	FBtr0299805 // CG5189 // CG5189 gene product from transcript CG5189-RB // 55C9-55C9 //	FBtr0299805	1.34674	0.000952295	0.00610501	1	0.00314404	4.8628	0.576721	0.426954	1
CG5189	4408	18153502	FBtr0299805 // CG5189 // CG5189 gene product from transcript CG5189-RB // 55C9-55C9 //	FBtr0299805	1.34674	0.000952295	0.00610501	1	0.00314404	4.8628	0.576721	0.426954	1
CG7139	8164	18175413	FBtr0078486 // CG7139 // CG7139 gene product from transcript CG7139-RB // 79B2-79B2 //	FBtr0078486	1.34627	7.02321e-05	0.000796061	0.953111	0.000409966	9.09214	0.635903	0.251784	1
nudE	6989	18168744	FBtr0113159 // nudE // CG8104 gene product from transcript CG8104-RB // 67D1-67D1 // 39	FBtr0113159	1.34615	3.58162e-05	0.000468799	0.498745	0.000241428	9.10667	0.564905	0.223315	1
CG14778	13806	18207348	FBtr0070254 // CG14778 // CG14778 gene product from transcript CG14778-RA // 2A4-2A4 //	FBtr0070254	1.34595	2.42289e-06	5.67381e-05	0.0362457	2.92197e-05	33.1933	1.33063	0.144314	1
CR43423	9380	18181808	NR_048210 // CR43423 // ncRNA // 61C7-61C7 // 12798546 /// NR_048211 // CR43423 // ncRN	NR_048210	1.34588	0.0240616	0.0767569	1	0.0395292	2.95976	0.895693	1.08944	1
CG2993	11810	18195865	FBtr0331692 // CG2993 // CG2993 gene product from transcript CG2993-RB // 84E1-84E1 //	FBtr0331692	1.34562	1.32362e-06	3.56504e-05	0.0200323	1.83597e-05	27.0951	0.990342	0.131582	1
frj	879	18133927	FBtr0079259 // frj // farjavit // 26D5-26D5 // 33900 /// FBtr0079258 // frj // farjavit	FBtr0079259	1.34555	4.70244e-06	9.46402e-05	0.0693242	4.8739e-05	68.9957	3.05718	0.159515	1
Pxd	9570	18182882	NM_206501 // Pxd // Peroxidase // 89E8-89E9 // 2768671 /// NM_001170162 // Pxd // Perox	NM_206501	1.34544	0.04317	0.119366	1	0.0614729	240.774	93.2357	1.39404	1
CG42817	1703	18138209	FBtr0332356 // CG42817 // CG42817 gene product from transcript CG42817-RB // 35F1-35F1	FBtr0332356	1.34515	2.85233e-05	0.000388937	0.399829	0.0002003	30.4392	1.80646	0.213647	1
stumps	9700	18183764	FBtr0112893 // stumps // CG31317 gene product from transcript CG31317-RC // 88C6-88C9 /	FBtr0112893	1.34489	5.08521e-06	0.000100851	0.0748512	5.19378e-05	12.5987	0.563228	0.160939	1
CG7637	5368	18159512	FBtr0088252 // CG7637 // CG7637 gene product from transcript CG7637-RA // 47C1-47C1 //	FBtr0088252	1.34488	0.0382797	0.109433	1	0.0563573	2.04249	0.746754	1.3162	1
CR40507	13389	18204980	NR_004033 // CR40507 // ribosomal RNA // --- // 5740533 /// NR_004031 // CR40508 // rib	NR_004033	1.34483	0.0281552	0.0865114	1	0.0445527	5.44211	1.74457	1.15405	1
CR40571	13392	18204986	NR_004007 // CR40571 // ribosomal RNA // --- // 5740443	NR_004007	1.34483	0.0281552	0.0865114	1	0.0445527	5.44211	1.74457	1.15405	1
Pc	7961	18174085	FBtr0078405 // Pc // Polycomb // 78C6-78C7 // 40358 /// NM_079475 // Pc // Polycomb //	FBtr0078405	1.34456	1.90941e-05	0.000283838	0.27117	0.000146175	17.9193	0.990653	0.199023	1
CG30152	4100	18151866	FBtr0086236 // CG30152 // CG30152 gene product from transcript CG30152-RA // 57A10-57A1	FBtr0086236	1.34453	1.2606e-06	3.42925e-05	0.019093	1.76604e-05	18.3528	0.662342	0.129922	1
Cyp316a1	6901	18168224	NM_139872 // Cyp316a1 // CG8540 gene product from transcript CG8540-RB // 66A2-66A2 //	NM_139872	1.34437	0.0588612	0.150447	1	0.0774793	1.94428	0.87107	1.61286	1
CG43707	1810	18138632	FBtr0321306 // CG43707 // CG43707 gene product from transcript CG43707-RD // 24C3-24C3	FBtr0321306	1.34395	0.00056238	0.00406878	1	0.00209539	12.3075	1.28106	0.374714	1
CG7988	10289	18186883	FBtr0083561 // CG7988 // CG7988 gene product from transcript CG7988-RA // 90F7-90F7 //	FBtr0083561	1.3439	0.00139437	0.00825198	1	0.00424971	8.56925	1.0949	0.459977	1
CG7280	15407	18216303	FBtr0074655 // CG7280 // CG7280 gene product from transcript CG7280-RA // 17E1-17E1 //	FBtr0074655	1.34373	0.00581329	0.0253161	1	0.0130376	7.97693	1.48135	0.668534	1
CG14285	10309	18186966	FBtr0083711 // CG14285 // CG14285 gene product from transcript CG14285-RA // 91E4-91E4	FBtr0083711	1.34369	0.0906865	0.207658	1	0.106942	5.29789	3.01146	2.04633	1
CG7130	8934	18179471	FBtr0078484 // CG7130 // CG7130 gene product from transcript CG7130-RA // 79B2-79B2 //	FBtr0078484	1.34309	0.00628142	0.0270017	1	0.0139057	75.3584	14.2699	0.681699	1
snoRNA:Psi18S-841c	4623	18154356	NR_003818 // snoRNA:Psi18S-841c // ncRNA // 57D12-57D12 // 5740741	NR_003818	1.34286	0.0978154	0.220152	1	0.113377	4.34859	2.57957	2.13551	1
CG17147	7743	18172534	FBtr0310467 // CG17147 // CG17147 gene product from transcript CG17147-RB // 77A2-77A2	FBtr0310467	1.34272	0.0778523	0.186005	1	0.0957912	1.49399	0.772334	1.86105	1
ppk29	5854	18162047	FBtr0289968 // ppk29 // pickpocket 29 // 60B6-60B6 // 37844 /// FBtr0289969 // ppk29 //	FBtr0289968	1.34261	0.00487108	0.0220238	1	0.0113421	6.25688	1.09805	0.631781	1
CG4679	5467	18160061	FBtr0087759 // CG4679 // CG4679 gene product from transcript CG4679-RA // 49F11-49F11 /	FBtr0087759	1.342	6.24804e-05	0.000733672	0.85362	0.000377836	12.8355	0.860293	0.241288	1
CG15661	5730	18161447	FBtr0110814 // CG15661 // CG15661 gene product from transcript CG15661-RA // 57D2-57D2	FBtr0110814	1.3417	0.00640011	0.0273964	1	0.014109	6.09956	1.15333	0.680703	1
CG15517	12581	18200218	FBtr0085515 // CG15517 // CG15517 gene product from transcript CG15517-RA // 99C6-99C6	FBtr0085515	1.34154	0.0485062	0.13041	1	0.0671601	2.27226	0.91156	1.44421	1
	128	18130243	---	---	1.34143	0.00684555	0.0289614	1	0.0149149	5.96072	1.14834	0.693542	1
CG32809	14851	18213352	FBtr0308324 // CG32809 // CG32809 gene product from transcript CG32809-RJ // 2B6-2B7 //	FBtr0308324	1.34119	5.87089e-07	1.91235e-05	0.00900437	9.84844e-06	16.5399	0.524907	0.114249	1
CG34388	11036	18191084	FBtr0301081 // CG34388 // CG34388 gene product from transcript CG34388-RC // 88C1-88C1	FBtr0301081	1.34094	0.00142881	0.00841001	1	0.0043311	5.69406	0.720925	0.455796	1
Mkp3	8812	18178817	NM_168785 // Mkp3 // Mitogen-activated protein kinase phosphatase 3 // 75F6-75F6 // 400	NM_168785	1.34033	1.31333e-07	6.14217e-06	0.00205318	3.16317e-06	26.5213	0.678466	0.092095	1
CG34208	4647	18154441	FBtr0112401 // CG34208 // CG34208 gene product from transcript CG34208-RA // 58D3-58D3	FBtr0112401	1.34026	0.0325229	0.0965687	1	0.0497322	6.2532	2.08024	1.19761	1
Irc	10250	18186707	NM_142327 // Irc // Immune-regulated catalase // 89E7-89E8 // 42049 /// NM_001275724 //	NM_142327	1.33946	0.000712925	0.00491401	1	0.00253068	9.5499	1.0232	0.385715	1
CG34225	4651	18154451	FBtr0112418 // CG34225 // CG34225 gene product from transcript CG34225-RA // 47E1-47E1	FBtr0112418	1.33936	0.099741	0.223631	1	0.115169	1.2879	0.759844	2.12395	1
CG9801	11849	18196068	FBtr0081944 // CG9801 // CG9801 gene product from transcript CG9801-RC // 85A9-85A10 //	FBtr0081944	1.33915	0.000382581	0.00306094	1	0.00157636	5.21785	0.488607	0.337109	1
CG12868	5510	18160259	FBtr0301735 // CG12868 // CG12868 gene product from transcript CG12868-RB // 51B6-51B6	FBtr0301735	1.33865	0.000538613	0.00394934	1	0.00203388	34.9187	3.50542	0.361397	1
CG3009	15005	18214282	FBtr0070688 // CG3009 // CG3009 gene product from transcript CG3009-RD // 4C11-4C11 //	FBtr0070688	1.33847	2.09212e-05	0.000306806	0.296532	0.000158003	36.9396	2.01062	0.195948	1
CG42337	9260	18181004	FBtr0305981 // CG42337 // CG42337 gene product from transcript CG42337-RC // 78C2-78C2	FBtr0305981	1.33827	6.48606e-05	0.000751886	0.884004	0.000387216	51.099	3.38296	0.238335	1
CG31626	2828	18144622	FBtr0081485 // CG31626 // CG31626 gene product from transcript CG31626-RA // 39B3-39B4	FBtr0081485	1.33824	0.00280315	0.0142355	1	0.0073312	3.40819	0.503422	0.531755	1
CG13461	8667	18178060	FBtr0075664 // CG13461 // CG13461 gene product from transcript CG13461-RA // 71B2-71B2	FBtr0075664	1.33793	0.063617	0.159698	1	0.0822433	2.06488	0.932352	1.6255	1
CG14657	11735	18195518	FBtr0078875 // CG14657 // CG14657 gene product from transcript CG14657-RC // 82D6-82D6	FBtr0078875	1.33789	0.00333958	0.0163669	1	0.00842885	3.00588	0.464165	0.55591	1
CG43294	7858	18173364	FBtr0306824 // CG43294 // CG43294 gene product from transcript CG43294-RB // 68E3-68E3	FBtr0306824	1.33753	0.105356	0.232633	1	0.119804	1.02288	0.619269	2.17951	1
CG11771	10510	18188171	FBtr0084748 // CG11771 // CG11771 gene product from transcript CG11771-RA // 96B10-96B1	FBtr0084748	1.33693	1.39962e-06	3.68381e-05	0.0211447	1.89714e-05	18.8405	0.664366	0.126946	1
NaCP60E	4665	18154558	NM_166696 // NaCP60E // Na channel protein 60E // 60E5-60E5 // 37981 /// FBtr0308342 //	NM_166696	1.33672	4.22839e-07	1.48161e-05	0.00651476	7.63017e-06	30.1124	0.89104	0.106526	1
CG6767	8511	18177270	FBtr0076416 // CG6767 // CG6767 gene product from transcript CG6767-RA // 67C4-67C5 //	FBtr0076416	1.33641	3.74878e-06	7.92586e-05	0.0555435	4.08176e-05	43.2362	1.7655	0.147002	1
Octbeta3R	13019	18202585	FBtr0290334 // Octbeta3R // CG42244 gene product from transcript CG42244-RJ // 87B15-87	FBtr0290334	1.33631	0.000719733	0.00494422	1	0.00254624	11.1637	1.17937	0.380317	1
Fem-1	5712	18161346	FBtr0086246 // Fem-1 // CG9025 gene product from transcript CG9025-RA // 57A9-57A9 // 3	FBtr0086246	1.33616	7.62111e-05	0.00084967	1	0.000437574	29.5924	1.99551	0.24276	1
mir-1014	13125	18203259	NR_048527 // mir-1014 // mir-1014 stem loop // 100D2-100D2 // 12798060 /// FBtr0304236	NR_048527	1.33611	0.102246	0.227705	1	0.117267	2.44668	1.44224	2.12209	1
Tip60	14907	18213720	FBtr0333185 // Tip60 // CG6121 gene product from transcript CG6121-RA // 4A6-4B1 // 313	FBtr0333185	1.33593	0.00651347	0.0278233	1	0.0143288	3.35353	0.618842	0.664323	1
snoRNA:Me28S-A2958	3051	18145716	NR_003760 // snoRNA:Me28S-A2958 // ncRNA // 36A1-36A1 // 5740327	NR_003760	1.3358	0.0474566	0.128529	1	0.0661914	1.24397	0.479515	1.3877	1
CG42566	4742	18155112	FBtr0301270 // CG42566 // CG42566 gene product from transcript CG42566-RA // 58F4-58F4	FBtr0301270	1.33561	0.00115562	0.00711667	1	0.00366503	11.9288	1.39786	0.421862	1
CG7741	3777	18150092	FBtr0088118 // CG7741 // CG7741 gene product from transcript CG7741-RA // 47F1-47F1 //	FBtr0088118	1.33554	0.000481841	0.00363934	1	0.00187423	15.6026	1.50521	0.347298	1
CG14322	10275	18186819	FBtr0331346 // CG14322 // CG14322 gene product from transcript CG14322-RD // 90B7-90C1	FBtr0331346	1.33548	0.000285989	0.00242615	1	0.00124945	5.11816	0.443095	0.311663	1
CG42404	11098	18191500	FBtr0305614 // CG42404 // CG42404 gene product from transcript CG42404-RE // 88E5-88E6	FBtr0305614	1.33545	0.00346708	0.0168472	1	0.00867619	8.98156	1.38346	0.55452	1
CG13654	10526	18188261	FBtr0084805 // CG13654 // CG13654 gene product from transcript CG13654-RA // 96C4-96C5	FBtr0084805	1.3354	0.000387163	0.00309162	1	0.00159216	21.0896	1.94184	0.331474	1
	253	18130493	---	---	1.33516	0.180117	0.34046	1	0.175335	2.1617	1.93285	3.21888	1
RhoGEF3	7730	18172466	NM_138180 // RhoGEF3 // CG43976 gene product from transcript CG43976-RM // 61B3-61C1 //	NM_138180	1.33511	0.000437974	0.00338797	1	0.00174478	8.18387	0.77207	0.339626	1
Corin	3653	18149325	FBtr0088909 // Corin // CG2105 gene product from transcript CG2105-RC // 43D3-43D7 // 3	FBtr0088909	1.33475	0.000248916	0.00217495	1	0.00112009	6.14118	0.515101	0.301955	1
CG34294	12973	18202284	FBtr0112490 // CG34294 // CG34294 gene product from transcript CG34294-RA // 98A13-98A1	FBtr0112490	1.33471	0.0268999	0.0834555	1	0.042979	5.59038	1.67069	1.07586	1
Caf1-105	5364	18159489	FBtr0088310 // Caf1-105 // CG12892 gene product from transcript CG12892-RA // 47A9-47A9	FBtr0088310	1.33458	0.00036948	0.0029737	1	0.00153143	6.98932	0.63466	0.326895	1
CG14147	7006	18168809	FBtr0076194 // CG14147 // CG14147 gene product from transcript CG14147-RA // 68A1-68A1	FBtr0076194	1.33451	0.0163045	0.0567468	1	0.0292242	1.74994	0.432024	0.888765	1
HdacX	12782	18201251	NM_001260367 // HdacX // Histone deacetylase X // 96B1-96B1 // 326120 /// FBtr0305045 /	NM_001260367	1.33429	0.00822049	0.0332034	1	0.0170995	5.54002	1.08796	0.706975	1
tra2	4944	18156462	NM_057417 // tra2 // transformer 2 // 51B6-51B6|2-70 cM // 36619 /// FBtr0089619 // tra	NM_057417	1.33396	7.30161e-05	0.000819085	0.988896	0.000421823	9.15248	0.605454	0.238147	1
rad	14541	18211412	FBtr0309877 // rad // radish // 11E1-11E1 // 32251 /// NM_001258721 // rad // radish //	FBtr0309877	1.33395	2.96936e-07	1.13503e-05	0.00459691	5.84534e-06	21.3744	0.592969	0.0998715	1
CG7900	9927	18185067	FBtr0113204 // CG7900 // CG7900 gene product from transcript CG7900-RB // 84E11-84E12 /	FBtr0113204	1.33385	0.0701316	0.171681	1	0.0884144	5.8851	2.74201	1.67733	1
CG14186	8850	18179026	FBtr0074870 // CG14186 // CG14186 gene product from transcript CG14186-RA // 76F1-76F1	FBtr0074870	1.33381	0.0104891	0.0401037	1	0.0206531	17.4664	3.69707	0.762003	1
tow	6883	18168120	FBtr0333077 // tow // target of wingless // 65D3-65D3 // 38755 /// NM_001274559 // tow	FBtr0333077	1.33376	0.000847438	0.0055909	1	0.00287927	10.0574	1.0874	0.38923	1
	206	18130399	---	---	1.33369	0.432637	0.617967	1	0.318249	0.619	1.65803	9.64284	1
CG32225	9056	18180029	FBtr0074845 // CG32225 // CG32225 gene product from transcript CG32225-RA // 77B2-77B2	FBtr0074845	1.33293	1.34489e-06	3.59858e-05	0.0203438	1.85324e-05	33.9027	1.16404	0.123605	1
CG14818	14908	18213726	FBtr0331385 // CG14818 // CG14818 gene product from transcript CG14818-RB // 2B14-2B14	FBtr0331385	1.33267	0.0041357	0.0194141	1	0.00999812	5.93109	0.944793	0.573462	1
CG7394	7025	18168903	FBtr0333215 // CG7394 // CG7394 gene product from transcript CG7394-RD // 68C13-68C13 /	FBtr0333215	1.33254	6.5037e-06	0.000122438	0.0951878	6.30545e-05	32.4053	1.41367	0.157049	1
Cpr64Ab	8332	18176332	FBtr0073253 // Cpr64Ab // Cuticular protein 64Ab // 64A10-64A10 // 38509 /// NM_139616	FBtr0073253	1.33215	0.0580608	0.148981	1	0.0767242	1.95426	0.816603	1.50429	1
CG9799	12030	18197201	FBtr0082763 // CG9799 // CG9799 gene product from transcript CG9799-RA // 87E8-87E8 //	FBtr0082763	1.33191	0.000166181	0.00156064	1	0.000803721	5.60904	0.428195	0.274825	1
pncr016:2R	4555	18154224	NR_002547 // pncr016:2R // putative noncoding RNA 016:2R // 55E9-55E9 // 3771992	NR_002547	1.33165	0.0162012	0.0564792	1	0.0290864	7.27002	1.76422	0.873616	1
LpR1	12929	18202112	NM_001104464 // LpR1 // Lipophorin receptor 1 // 96F1-96F2 // 2768687 /// FBtr0301470 /	NM_001104464	1.33131	2.89969e-06	6.45686e-05	0.0431789	3.32524e-05	38.0374	1.4539	0.137602	1
Max	8095	18174959	FBtr0075018 // Max // CG9648 gene product from transcript CG9648-RA // 76A3-76A3 // 400	FBtr0075018	1.33126	5.3465e-05	0.00064737	0.734564	0.000333391	9.83002	0.606191	0.222002	1
CR43877	7903	18173636	NR_073965 // CR43877 // ncRNA // 78D5-78D5 // 14462903	NR_073965	1.33122	0.000768519	0.00520272	1	0.00267937	5.59841	0.584382	0.375781	1
Grip	13887	18207735	NM_132057 // Grip // Glutamate receptor binding protein // 5D1-5D1 // 50391 /// FBtr007	NM_132057	1.33093	0.00455234	0.0208952	1	0.0107609	4.36913	0.708329	0.583636	1
CG6839	7250	18169984	FBtr0075069 // CG6839 // CG6839 gene product from transcript CG6839-RA // 75E5-75E6 //	FBtr0075069	1.33081	0.00346543	0.0168442	1	0.00867463	15.7784	2.37194	0.541181	1
Got2	1888	18139139	FBtr0100359 // Got2 // Glutamate oxaloacetate transaminase 2 // 22B8-22B8 // 33373 ///	FBtr0100359	1.33078	5.26917e-08	3.17356e-06	0.000831815	1.63436e-06	112.974	2.4286	0.0773889	1
CG17193	12690	18200711	FBtr0300810 // CG17193 // CG17193 gene product from transcript CG17193-RB // 92C2-92C4	FBtr0300810	1.33076	0.0031552	0.0156675	1	0.00806866	10.766	1.57801	0.527664	1
CG17327	12016	18197125	FBtr0082721 // CG17327 // CG17327 gene product from transcript CG17327-RC // 87D7-87D7	FBtr0082721	1.33076	0.00511308	0.022852	1	0.0117686	35.4104	5.92714	0.602582	1
twi	3360	18147420	FBtr0071953 // twi // twist // 59C2-59C2|2-100 cM // 37655 /// NM_079092 // twi // twis	FBtr0071953	1.33053	0.000319665	0.00266475	1	0.00137233	91.1933	7.86968	0.310668	1
CG30203	4425	18153574	FBtr0273303 // CG30203 // CG30203 gene product from transcript CG30203-RB // 48F7-48F7	FBtr0273303	1.33012	0.0968652	0.218435	1	0.112493	4.78639	2.64243	1.98746	1
snRNA:U5:63BC	6482	18165566	NR_001933 // snRNA:U5:63BC // small nuclear RNA U5 at 63A // 63B1-63B1 // 3771995	NR_001933	1.32987	0.0802666	0.19023	1	0.0979669	1.44088	0.709418	1.77246	1
Neto	14409	18210497	NM_167371 // Neto // Neuropilin and tolloid-like // 11F7-12A2 // 32303 /// FBtr0073780	NM_167371	1.32974	0.000142059	0.00136701	1	0.000704002	9.84822	0.721243	0.263649	1
CG33721	10958	18190638	FBtr0091718 // CG33721 // CG33721 gene product from transcript CG33721-RA // 94A5-94A5	FBtr0091718	1.32956	0.0746679	0.180339	1	0.0928732	0.906807	0.427738	1.69811	1
Cyp9c1	3455	18148075	NM_079126 // Cyp9c1 // Cytochrome P450-9c1 // 60D10-60D10 // 37941 /// FBtr0072321 // C	NM_079126	1.32952	0.00853087	0.034136	1	0.0175798	7.39999	1.43388	0.697563	1
CG17807	5780	18161714	FBtr0071938 // CG17807 // CG17807 gene product from transcript CG17807-RA // 58F2-58F2	FBtr0071938	1.32952	0.00213422	0.0114739	1	0.00590896	9.93375	1.30775	0.47393	1
CHES-1-like	14967	18214111	NM_001272383 // CHES-1-like // Checkpoint suppressor homologue // 7B6-7B6 // 31678 ///	NM_001272383	1.32936	2.19491e-07	8.96198e-06	0.00340995	4.61536e-06	31.2573	0.811304	0.0934405	1
CG8641	8413	18176745	FBtr0333376 // CG8641 // CG8641 gene product from transcript CG8641-RB // 65E2-65E3 //	FBtr0333376	1.32927	0.00332333	0.0163187	1	0.00840403	6.4339	0.94867	0.530815	1
CG15912	13838	18207509	FBtr0070677 // CG15912 // CG15912 gene product from transcript CG15912-RA // 4C7-4C7 //	FBtr0070677	1.3292	0.000586992	0.00420583	1	0.00216597	7.25648	0.706475	0.350488	1
CG34126	1578	18137419	FBtr0329977 // CG34126 // CG34126 gene product from transcript CG34126-RE // 25B5-25B9	FBtr0329977	1.32901	1.55611e-05	0.000239767	0.222128	0.000123479	18.0984	0.892558	0.177541	1
qtc	616	18132557	FBtr0079012 // qtc // quick-to-court // 25C3-25C4 // 33739 /// NM_078756 // qtc // quic	FBtr0079012	1.32894	0.000275024	0.00235393	1	0.00121226	7.62707	0.633089	0.29882	1
csul	3472	18148189	FBtr0089871 // csul // capsuleen // 53A3-53A3 // 36809 /// FBtr0089872 // csul // capsu	FBtr0089871	1.32894	6.08798e-06	0.000115465	0.0891841	5.94634e-05	13.4172	0.568373	0.152502	1
CG10317	12126	18197727	FBtr0300677 // CG10317 // CG10317 gene product from transcript CG10317-RD // 89B13-89B1	FBtr0300677	1.32884	0.00055581	0.00403051	1	0.00207568	24.0647	2.31098	0.345715	1
beat-VI	10626	18188788	FBtr0085289 // beat-VI // CG14064 gene product from transcript CG14064-RB // 98D1-98D2	FBtr0085289	1.32855	0.00311719	0.015526	1	0.00799579	12.4145	1.79276	0.51987	1
Piezo	469	18131580	NM_001273300 // Piezo // CG44122 gene product from transcript CG44122-RK // 28F1-28F1 /	NM_001273300	1.32855	0.011498	0.0431029	1	0.0221977	2.0988	0.445363	0.763917	1
	254	18130495	---	---	1.32853	0.39268	0.582076	1	0.299765	1.33101	2.91471	7.88343	1
Opbp	4487	18153913	NM_165478 // Opbp // Optix-binding protein // 42C1-42C2 // 246618 /// FBtr0086109 // Op	NM_165478	1.32804	0.00227157	0.0120418	1	0.00620143	7.35526	0.975949	0.477674	1
CG31274	10871	18190210	FBtr0083368 // CG31274 // CG31274 gene product from transcript CG31274-RA // 89E6-89E6	FBtr0083368	1.328	0.0929745	0.211916	1	0.109135	9.44698	5.02753	1.91586	1
CG17298	10381	18187406	FBtr0084056 // CG17298 // CG17298 gene product from transcript CG17298-RA // 93D3-93D3	FBtr0084056	1.32784	0.0656962	0.163659	1	0.0842831	19.5009	8.49708	1.56862	1
CG7593	12570	18200152	FBtr0085461 // CG7593 // CG7593 gene product from transcript CG7593-RA // 99B9-99B9 //	FBtr0085461	1.32782	0.00644393	0.0275623	1	0.0141944	3.63433	0.640726	0.634675	1
Dip-C	12925	18202104	NM_141935 // Dip-C // Dipeptidase C // 87B9-87B9 // 47769 /// NR_002498 // snmRNA:649 /	NM_141935	1.32751	1.4567e-05	0.000227994	0.208402	0.000117415	33.9742	1.64421	0.174225	1
CG30187	5982	18162791	FBtr0304796 // CG30187 // CG30187 gene product from transcript CG30187-RC // 59B4-59B4	FBtr0304796	1.32751	0.014788	0.0525973	1	0.0270872	1.99397	0.458401	0.827615	1
l(3)76BDr	9347	18181566	FBtr0074974 // l(3)76BDr // CG32210 gene product from transcript CG32210-RA // 76B6-76B	FBtr0074974	1.32742	1.03166e-07	5.16526e-06	0.00161749	2.66007e-06	29.5512	0.683757	0.083297	1
Nxt1	5170	18158168	FBtr0072241 // Nxt1 // NTF2-related export protein 1 // 60A2-60A2 // 37769 /// NM_13798	FBtr0072241	1.32728	0.00115446	0.00711329	1	0.00366329	34.5846	3.87859	0.403733	1
shn	3351	18147329	FBtr0330619 // shn // schnurri // 47D5-47D7|2-62 cM // 36171 /// FBtr0088098 // shn //	FBtr0330619	1.32726	1.01328e-06	2.89139e-05	0.0154018	1.48905e-05	24.035	0.768135	0.115053	1
CG8197	5314	18159156	FBtr0088661 // CG8197 // CG8197 gene product from transcript CG8197-RA // 45A1-45A1 //	FBtr0088661	1.32715	0.0449803	0.123203	1	0.0634488	1.56817	0.563183	1.29289	1
Drip	5052	18157240	FBtr0331390 // Drip // CG9023 gene product from transcript CG9023-RF // 47F11-47F11 //	FBtr0331390	1.3271	0.00010964	0.00111917	1	0.000576362	22.4247	1.54212	0.247567	1
Hr4	14518	18211266	FBtr0333340 // Hr4 // CG43934 gene product from transcript CG43934-RK // 2C1-2C1 // 311	FBtr0333340	1.32706	0.00542938	0.0239057	1	0.0123113	22.6584	3.78377	0.601173	1
CG5463	12389	18199187	FBtr0084584 // CG5463 // CG5463 gene product from transcript CG5463-RA // 95E1-95E1 //	FBtr0084584	1.32672	1.22295e-05	0.000199212	0.175877	0.000102593	11.506	0.53883	0.168589	1
	9710	18183825	---	---	1.32658	3.36232e-06	7.24007e-05	0.0499072	3.72858e-05	25.7447	0.981783	0.137287	1
az2	5115	18157766	FBtr0088980 // az2 // CG1605 gene product from transcript CG1605-RA // 43D1-43D1 // 356	FBtr0088980	1.32653	0.000138765	0.00134615	1	0.00069326	61.6409	4.41826	0.258039	1
	8295	18176149	---	---	1.32628	0.39224	0.58159	1	0.299515	12.1788	26.3021	7.77481	1
CG8500	10012	18185493	FBtr0082139 // CG8500 // CG8500 gene product from transcript CG8500-RA // 85E9-85E9 //	FBtr0082139	1.32618	0.000431905	0.00336013	1	0.00173044	10.4565	0.938406	0.323078	1
CG34174	1590	18137479	FBtr0112365 // CG34174 // CG34174 gene product from transcript CG34174-RA // 22D4-22D4	FBtr0112365	1.32604	0.0046705	0.0213385	1	0.0109892	10.6027	1.68704	0.572814	1
CG31373	12841	18201609	FBtr0082318 // CG31373 // CG31373 gene product from transcript CG31373-RA // 86C4-86C4	FBtr0082318	1.326	0.00705909	0.0296514	1	0.0152703	3.82307	0.685952	0.645928	1
CG5742	5635	18160916	FBtr0329999 // CG5742 // CG5742 gene product from transcript CG5742-RB // 55B9-55B9 //	FBtr0329999	1.32596	0.000893875	0.00581957	1	0.00299704	9.0977	0.955402	0.378057	1
CG31717	1364	18136666	FBtr0079977 // CG31717 // CG31717 gene product from transcript CG31717-RA // 31B1-31B1	FBtr0079977	1.3259	6.38581e-05	0.000742903	0.870924	0.00038259	19.1661	1.18598	0.222765	1
CG13919	6734	18167217	FBtr0072759 // CG13919 // CG13919 gene product from transcript CG13919-RA // 62A9-62A9	FBtr0072759	1.32563	0.00868721	0.034639	1	0.0178388	3.18676	0.608301	0.687181	1
Reg-5	5051	18157235	FBtr0305671 // Reg-5 // Rhythmically expressed gene 5 // 60E1-60E1 // 37968 /// NM_0012	FBtr0305671	1.32559	1.1613e-05	0.000191463	0.167273	9.86019e-05	15.764	0.727583	0.166157	1
CG14401	1228	18135783	FBtr0081430 // CG14401 // CG14401 gene product from transcript CG14401-RA // 38F3-38F3	FBtr0081430	1.32548	0.000999481	0.00635262	1	0.00327156	8.20725	0.881807	0.386793	1
lawc	15869	18218726	NM_001258651 // lawc // leg arista wing complex // 7D18-7F1|1-23.0 cM // 318164 /// FBt	NM_001258651	1.32539	0.000946405	0.00607919	1	0.00313074	7.86193	0.833832	0.381814	1
crm	14653	18212136	FBtr0070496 // crm // cramped // 3B3-3B4|1-1.48 cM // 31268 /// NM_057757 // crm // cra	FBtr0070496	1.32533	3.97629e-05	0.000507039	0.551281	0.000261121	12.7543	0.723401	0.204186	1
Prp18	11678	18195243	FBtr0083717 // Prp18 // CG6011 gene product from transcript CG6011-RA // 91E4-91E4 // 4	FBtr0083717	1.32531	0.00208864	0.0112809	1	0.00580957	6.11204	0.78255	0.460923	1
CG34134	3025	18145552	FBtr0110894 // CG34134 // CG34134 gene product from transcript CG34134-RA // 28F1-28F1	FBtr0110894	1.32526	6.83337e-05	0.000781053	0.928844	0.000402237	76.401	4.7695	0.224738	1
CG10700	2698	18143884	FBtr0081171 // CG10700 // CG10700 gene product from transcript CG10700-RA // 37B13-37B1	FBtr0081171	1.32509	0.095188	0.215756	1	0.111113	6.11385	3.2505	1.91398	1
RhoGAP18B	15822	18218517	FBtr0299623 // RhoGAP18B // CG42274 gene product from transcript CG42274-RC // 18A3-18A	FBtr0299623	1.32497	0.00104219	0.00654255	1	0.00336937	6.07663	0.657382	0.389455	1
salr	337	18130728	FBtr0307093 // salr // spalt-related // 32E4-32F1 // 34568 /// NM_001259054 // salr //	FBtr0307093	1.32454	0.000573905	0.00412837	1	0.00212608	4.39032	0.414913	0.340223	1
	13294	18204403	---	---	1.32434	0.000792213	0.00531682	1	0.00273812	4.95922	0.502486	0.364764	1
CG14391	12006	18197069	FBtr0082663 // CG14391 // CG14391 gene product from transcript CG14391-RA // 87C5-87C5	FBtr0082663	1.32421	0.022246	0.0721579	1	0.0371608	1.46012	0.383029	0.94438	1
pros	9572	18182909	FBtr0304608 // pros // prospero // 86E2-86E4 // 41363 /// NM_001260117 // pros // prosp	FBtr0304608	1.3242	9.6256e-08	4.98759e-06	0.00151122	2.56857e-06	67.3813	1.51796	0.0811003	1
spel1	486	18131675	FBtr0309281 // spel1 // spellchecker1 // 35A4-35B1 // 34842 /// NM_001259102 // spel1 /	FBtr0309281	1.32403	0.000715838	0.00492784	1	0.0025378	10.6556	1.0539	0.356061	1
mRpL54	4113	18151933	NM_137697 // mRpL54 // mitochondrial ribosomal protein L54 // 57B16-57B16 // 37389 ///	NM_137697	1.32371	0.000665338	0.00465281	1	0.00239616	18.8078	1.82735	0.349772	1
cin	13516	18205350	FBtr0070065 // cin // cinnamon // 1A1-1A1 // 30973 /// NM_057682 // cin // cinnamon //	FBtr0070065	1.32349	0.0432707	0.119544	1	0.0615642	4.6792	1.61834	1.24509	1
CG16736	11861	18196133	FBtr0081985 // CG16736 // CG16736 gene product from transcript CG16736-RA // 85D4-85D4	FBtr0081985	1.32321	0.000149802	0.00142987	1	0.00073637	5.34533	0.381931	0.257225	1
pog	1347	18136554	NM_001258953 // pog // poor gastrulation // 25B1-25B1 // 33690 /// FBtr0304910 // pog /	NM_001258953	1.32309	8.02561e-06	0.000142385	0.116658	7.33271e-05	12.0814	0.518302	0.154444	1
CG31370	10891	18190328	FBtr0290055 // CG31370 // CG31370 gene product from transcript CG31370-RB // 96D1-96D1	FBtr0290055	1.32299	0.00251961	0.0130763	1	0.00673422	2.63016	0.348783	0.477391	1
CG12912	5354	18159434	FBtr0088365 // CG12912 // CG12912 gene product from transcript CG12912-RA // 46F7-46F7	FBtr0088365	1.32298	0.000216993	0.00194389	1	0.00100109	15.8083	1.21233	0.276081	1
pdm2	418	18131202	FBtr0080392 // pdm2 // POU domain protein 2 // 33F2-33F3 // 34673 /// NM_165017 // pdm2	FBtr0080392	1.32263	0.00330769	0.0162517	1	0.00836949	5.82212	0.827452	0.51164	1
CG14120	7070	18169114	FBtr0075868 // CG14120 // CG14120 gene product from transcript CG14120-RA // 69E8-69E8	FBtr0075868	1.3226	0.0318668	0.0950183	1	0.0489337	27.3892	8.23358	1.08221	1
CG16965	1073	18135013	FBtr0310149 // CG16965 // CG16965 gene product from transcript CG16965-RC // 33B5-33B5	FBtr0310149	1.32245	0.000517966	0.00384711	1	0.00198124	41.5603	3.79912	0.329084	1
slp1	397	18131109	FBtr0077499 // slp1 // sloppy paired 1 // 24C6-24C6|2-8 cM // 33607 /// NM_057382 // sl	FBtr0077499	1.32242	0.048987	0.131443	1	0.0676921	3.30968	1.20685	1.31271	1
CG10050	9909	18184970	FBtr0081577 // CG10050 // CG10050 gene product from transcript CG10050-RA // 84D3-84D3	FBtr0081577	1.32217	0.0277076	0.085474	1	0.0440185	2.78343	0.787698	1.01878	1
snoRNA:Psi28S-2622	7699	18172227	NR_002472 // snoRNA:Psi28S-2622 // ncRNA // 62A2-62A2 // 3771962	NR_002472	1.32199	0.302343	0.487485	1	0.251051	8.15242	11.726	5.17802	1
nan	8645	18177981	FBtr0089524 // nan // nanchung // 70D3-70D3 // 39571 /// FBtr0321258 // nan // nanchung	FBtr0089524	1.32192	0.0415627	0.116288	1	0.0598875	2.03443	0.684843	1.21185	1
Cchl	12304	18198710	NM_142746 // Cchl // Cytochrome c heme lyase // 94A1-94A1 // 42590 /// FBtr0084185 // C	NM_142746	1.32159	1.36958e-07	6.35063e-06	0.00214031	3.27053e-06	32.0833	0.748079	0.0839405	1
CG42492	15808	18218327	FBtr0310286 // CG42492 // CG42492 gene product from transcript CG42492-RE // 5A9-5A9 //	FBtr0310286	1.32127	4.50801e-08	2.83109e-06	0.000712721	1.45799e-06	20.7126	0.414382	0.0720225	1
snoRNA:Psi28S-3316b	4612	18154340	NR_003812 // snoRNA:Psi28S-3316b // ncRNA // 57D11-57D12 // 5740363	NR_003812	1.32125	0.0165047	0.0572559	1	0.0294864	8.42852	1.9478	0.831948	1
Nop56	12317	18198769	FBtr0084230 // Nop56 // CG13849 gene product from transcript CG13849-RA // 94A12-94A12	FBtr0084230	1.32112	0.00697002	0.0293814	1	0.0151312	5.59171	0.973506	0.626753	1
CG43266	3203	18146558	FBtr0306552 // CG43266 // CG43266 gene product from transcript CG43266-RA // --- // 127	FBtr0306552	1.3208	0.00468411	0.0213678	1	0.0110043	6.84586	1.0598	0.557311	1
snoRNA:Psi28S-1060	15723	18217842	NR_003729 // snoRNA:Psi28S-1060 // ncRNA // 6C10-6C10 // 5740833	NR_003729	1.32078	4.02312e-08	2.62661e-06	0.00063685	1.35269e-06	30.8158	0.605548	0.070742	1
	15724	18217843	---	---	1.32078	4.02312e-08	2.62661e-06	0.00063685	1.35269e-06	30.8158	0.605548	0.070742	1
Dscam4	7865	18173421	NM_001144436 // Dscam4 // Down syndrome cell adhesion molecule 4 // 66C3-66C4 // 276900	NM_001144436	1.32075	7.21286e-06	0.000131982	0.105226	6.797e-05	17.8397	0.742926	0.149921	1
Crtc	8764	18178554	NM_001275068 // Crtc // CREB-regulated transcription coactivator // 74E4-74E5 // 39970	NM_001275068	1.32053	2.3948e-06	5.62806e-05	0.0358392	2.89841e-05	35.5718	1.24661	0.126161	1
c12.2	14338	18210161	FBtr0071321 // c12.2 // CG12149 gene product from transcript CG12149-RB // 8D7-8D7 // 5	FBtr0071321	1.32049	0.0155469	0.0547596	1	0.0282008	4.5269	1.01991	0.811082	1
CG16786	4254	18152658	FBtr0072247 // CG16786 // CG16786 gene product from transcript CG16786-RA // 60B8-60B9	FBtr0072247	1.32037	0.000513924	0.00382396	1	0.00196931	317.417	28.6416	0.324841	1
CG13337	3860	18150529	FBtr0087626 // CG13337 // CG13337 gene product from transcript CG13337-RA // 50C1-50C1	FBtr0087626	1.32024	0.00082661	0.00548452	1	0.00282449	12.3092	1.23144	0.360154	1
w	14729	18212607	FBtr0070490 // w // white // 3B6-3B6|1-1.5 cM // 31271 /// NM_057439 // w // white // 3	FBtr0070490	1.32009	2.19629e-07	8.96198e-06	0.00341167	4.61536e-06	108.061	2.6688	0.0889101	1
	15050	18214501	---	---	1.31976	0.0438416	0.120773	1	0.0621975	1.69228	0.577074	1.22761	1
CG5199	8874	18179150	FBtr0078224 // CG5199 // CG5199 gene product from transcript CG5199-RB // 77C3-77C3 //	FBtr0078224	1.31952	0.000347398	0.00283653	1	0.00146079	8.57745	0.709757	0.297889	1
	8076	18174842	---	---	1.31948	0.000776394	0.00524733	1	0.00270234	4.79664	0.471241	0.353678	1
CG43085	9350	18181599	FBtr0304976 // CG43085 // CG43085 gene product from transcript CG43085-RB // 74E4-74E4	FBtr0304976	1.31933	0.0633978	0.159344	1	0.0820609	1.33136	0.54373	1.47024	1
snoRNA:Edc3-a	9403	18181862	NR_048291 // snoRNA:Edc3-a // ncRNA // 74D2-74D2 // 12797924	NR_048291	1.31922	0.000847929	0.00559188	1	0.00287978	20.1236	2.01356	0.360216	1
capaR	8914	18179373	NM_206418 // capaR // capa receptor // 78D6-78D6 // 40393 /// NM_001275246 // capaR //	NM_206418	1.31906	0.0075009	0.0310593	1	0.0159953	7.00778	1.23359	0.633715	1
Tim17b2	506	18131836	FBtr0089699 // Tim17b2 // Translocase inner membrane 17 // 35D2-35D2 // 44381 /// NM_08	FBtr0089699	1.31899	4.01414e-06	8.3265e-05	0.0593681	4.28809e-05	78.7537	2.96254	0.135424	1
CG9447	5226	18158524	FBtr0300359 // CG9447 // CG9447 gene product from transcript CG9447-RC // 42D6-42D6 //	FBtr0300359	1.31886	0.0502824	0.133993	1	0.0690057	1.04724	0.379305	1.3039	1
att-ORFA	12931	18202134	FBtr0089480 // att-ORFA // alternative testis transcripts open reading frame A // 92F1-	FBtr0089480	1.31883	2.89297e-05	0.000392185	0.40515	0.000201972	10.6674	0.552827	0.186567	1
Rab27	14874	18213515	FBtr0070294 // Rab27 // CG14791 gene product from transcript CG14791-RB // 2A4-2B1 // 3	FBtr0070294	1.31854	0.0334859	0.0989602	1	0.0509638	1.98496	0.596096	1.08111	1
os	14748	18212771	FBtr0112847 // os // outstretched // 17A5-17A5|1-58.7 cM // 32813 /// FBtr0074581 // os	FBtr0112847	1.31846	0.000943171	0.0060608	1	0.00312127	3.49364	0.356591	0.367447	1
CG33648	1457	18137086	FBtr0091625 // CG33648 // CG33648 gene product from transcript CG33648-RA // 35B2-35B2	FBtr0091625	1.31822	0.101172	0.225868	1	0.116321	1.28655	0.684816	1.91623	1
Or85d	9944	18185140	NM_079557 // Or85d // Odorant receptor 85d // 85A3-85A3 // 41011 /// FBtr0081872 // Or8	NM_079557	1.31795	0.0572286	0.147378	1	0.0758989	1.7998	0.691791	1.38373	1
Muc30E	2929	18145247	FBtr0305657 // Muc30E // Mucin 30E // 30E1-30E1 // 2768931 /// NM_205954 // Muc30E // M	FBtr0305657	1.31783	0.0571125	0.147172	1	0.0757927	8.09366	3.10574	1.38141	1
cdc2rk	5018	18157002	NM_078950 // cdc2rk // cdc2-related-kinase // 46E1-46E1 // 36051 /// FBtr0088429 // cdc	NM_078950	1.3177	0.0127748	0.0468322	1	0.0241182	2.07715	0.430613	0.746314	1
CG31191	12800	18201381	FBtr0083984 // CG31191 // CG31191 gene product from transcript CG31191-RA // 93A3-93A4	FBtr0083984	1.31757	9.51663e-05	0.00100084	1	0.000515425	12.5605	0.799	0.229004	1
CG1561	15171	18215054	FBtr0073539 // CG1561 // CG1561 gene product from transcript CG1561-RB // 10C7-10C7 //	FBtr0073539	1.31734	0.00113007	0.00697618	1	0.00359268	3.94985	0.41768	0.380684	1
cal1	10256	18186747	FBtr0083400 // cal1 // chromosome alignment defect 1 // 89E12-89E12 // 42065 /// FBtr00	FBtr0083400	1.31725	4.88091e-06	9.73914e-05	0.0718904	5.01559e-05	13.1118	0.503659	0.138286	1
Cpr97Ea	12501	18199758	FBtr0085136 // Cpr97Ea // Cuticular protein 97Ea // 97E1-97E2 // 43258 /// FBtr0331703	FBtr0085136	1.31721	0.0398563	0.112803	1	0.0580927	264.562	85.1584	1.15878	1
Cpr50Cb	3864	18150544	FBtr0087630 // Cpr50Cb // Cuticular protein 50Cb // 50C5-50C5 // 36525 /// NM_137057 //	FBtr0087630	1.3171	0.0423511	0.117801	1	0.0606666	65.9379	21.8074	1.19062	1
Pk17E	13601	18206065	NM_080122 // Pk17E // Protein kinase-like 17E // 17D6-17E1 // 45970 /// NM_001258813 //	NM_080122	1.31697	2.7455e-06	6.21527e-05	0.0409458	3.20082e-05	21.2026	0.744026	0.126329	1
CG9336	1226	18135774	FBtr0307498 // CG9336 // CG9336 gene product from transcript CG9336-RB // 38F3-38F3 //	FBtr0307498	1.31689	9.72824e-05	0.00101654	1	0.000523513	45.1872	2.87548	0.229085	1
CG12769	5270	18158908	FBtr0088827 // CG12769 // CG12769 gene product from transcript CG12769-RB // 44A4-44A4	FBtr0088827	1.3167	7.05416e-05	0.000799014	0.957181	0.000411487	11.8958	0.712896	0.215743	1
	6044	18163046	---	---	1.3166	0.0454631	0.12413	1	0.063926	2.15356	0.734126	1.2272	1
	6045	18163048	---	---	1.3166	0.0454631	0.12413	1	0.063926	2.15356	0.734126	1.2272	1
CG42402	13228	18203775	FBtr0301942 // CG42402 // CG42402 gene product from transcript CG42402-RD // --- // 735	FBtr0301942	1.31652	1.28921e-05	0.000208755	0.185261	0.000107507	26.9234	1.20325	0.16089	1
CG4577	705	18133006	FBtr0332271 // CG4577 // CG4577 gene product from transcript CG4577-RB // 21F1-21F1 //	FBtr0332271	1.31647	4.00158e-05	0.000508916	0.554567	0.000262088	69.3432	3.75208	0.194792	1
P5cr	9672	18183619	NM_079676 // P5cr // Pyrroline 5-carboyxlate reductase // 91E4-91E4 // 42284 /// FBtr00	NM_079676	1.31626	0.000262723	0.00226887	1	0.00116845	13.5461	1.04026	0.27646	1
CG42323	14507	18211149	FBtr0299776 // CG42323 // CG42323 gene product from transcript CG42323-RE // 17B1-17B1	FBtr0299776	1.31592	0.0265105	0.0826857	1	0.0425825	15.1278	4.06387	0.967092	1
CG32500	15651	18217584	FBtr0070055 // CG32500 // CG32500 gene product from transcript CG32500-RA // 20A4-20A4	FBtr0070055	1.31566	0.000355521	0.00288124	1	0.00148382	13.8479	1.12709	0.293006	1
CG32500	15674	18217701	FBtr0070055 // CG32500 // CG32500 gene product from transcript CG32500-RA // 20A4-20A4	FBtr0070055	1.31566	0.000355521	0.00288124	1	0.00148382	13.8479	1.12709	0.293006	1
CG10194	2706	18143934	FBtr0081285 // CG10194 // CG10194 gene product from transcript CG10194-RA // 37E4-37E4	FBtr0081285	1.31513	0.000399987	0.00316461	1	0.00162975	14.8477	1.23474	0.299376	1
mtTFB2	10020	18185531	NM_141714 // mtTFB2 // mitochondrial transcription factor B2 // 85F8-85F8 // 41228 ///	NM_141714	1.31509	0.00164056	0.00938566	1	0.00483355	4.81536	0.549397	0.410733	1
CG14239	12480	18199660	FBtr0113295 // CG14239 // CG14239 gene product from transcript CG14239-RB // 97B1-97B1	FBtr0113295	1.31507	0.221408	0.392551	1	0.202161	0.872484	0.848988	3.50305	1
Rcd6	5709	18161330	NM_001169746 // Rcd6 // Reduction in Cnn dots 6 // 57A8-57A8 // 37332 /// FBtr0300698 /	NM_001169746	1.31501	0.00407415	0.0191693	1	0.00987205	4.39015	0.633217	0.519248	1
CG14478	3577	18148906	FBtr0086922 // CG14478 // CG14478 gene product from transcript CG14478-RA // 54B16-54B1	FBtr0086922	1.31454	8.10946e-06	0.000143405	0.117831	7.38525e-05	12.4671	0.511238	0.147625	1
sr	9544	18182689	FBtr0083542 // sr // stripe // 90E4-90F1|3-62.0 cM // 42162 /// FBtr0330050 // sr // st	FBtr0083542	1.31449	0.000406756	0.00321194	1	0.00165413	41.8667	3.48147	0.299362	1
snoRNA:Psi18S-640a	1560	18137358	NR_003765 // snoRNA:Psi18S-640a // ncRNA // 38C6-38C6 // 5740734	NR_003765	1.31402	0.225872	0.398654	1	0.205304	2.44134	2.40981	3.5535	1
CG11317	12632	18200451	FBtr0085741 // CG11317 // CG11317 gene product from transcript CG11317-RA // 100B2-100B	FBtr0085741	1.31401	0.000844957	0.00557678	1	0.002872	4.82108	0.468328	0.34971	1
CG17294	948	18134351	FBtr0079651 // CG17294 // CG17294 gene product from transcript CG17294-RA // 29B3-29B3	FBtr0079651	1.3139	0.000395004	0.00313766	1	0.00161588	9.5194	0.784181	0.296558	1
CG42796	11174	18192031	FBtr0303603 // CG42796 // CG42796 gene product from transcript CG42796-RE // 85A5-85A5	FBtr0303603	1.3138	0.0397171	0.112428	1	0.0578998	2.7373	0.863209	1.13526	1
Ama	9472	18182250	FBtr0081618 // Ama // Amalgam // 84A5-84A5 // 40831 /// FBtr0081620 // Ama // Amalgam /	FBtr0081618	1.31367	0.019988	0.0663501	1	0.0341698	13.2152	3.14198	0.855919	1
	16138	18219693	---	---	1.31362	0.393244	0.582655	1	0.300063	4.70843	9.53094	7.28722	1
CG31777	2864	18144843	FBtr0077542 // CG31777 // CG31777 gene product from transcript CG31777-RA // 24C1-24C1	FBtr0077542	1.31357	6.7066e-06	0.000125246	0.0980685	6.45009e-05	49.1571	1.94508	0.142447	1
CG34234	6168	18163723	FBtr0112428 // CG34234 // CG34234 gene product from transcript CG34234-RA // 49A9-49A9	FBtr0112428	1.31356	0.0135246	0.0489898	1	0.0252294	2.70181	0.558161	0.743717	1
CG42541	15810	18218358	FBtr0332388 // CG42541 // CG42541 gene product from transcript CG42541-RE // 3F6-3F7 //	FBtr0332388	1.31349	0.00108851	0.0067786	1	0.00349093	16.7854	1.72241	0.369408	1
snoRNA:Me28S-A2589b	4682	18154666	NR_003813 // snoRNA:Me28S-A2589b // ncRNA // 57D12-57D12 // 5740711	NR_003813	1.31344	0.0338731	0.0996713	1	0.05133	7.60564	2.23148	1.05623	1
CG13565	5844	18161987	FBtr0331981 // CG13565 // CG13565 gene product from transcript CG13565-RA // 60A13-60A1	FBtr0331981	1.31322	0.000422098	0.00329641	1	0.00169763	17.0725	1.42059	0.299553	1
Fps85D	11338	18193018	NM_079564 // Fps85D // Fps oncogene analog // 85D13-85D15 // 41118 /// FBtr0082052 // F	NM_079564	1.31312	4.66744e-06	9.4168e-05	0.068826	4.84958e-05	28.3698	1.05762	0.134207	1
CG18428	10471	18187917	FBtr0305314 // CG18428 // CG18428 gene product from transcript CG18428-RB // 95E1-95E1	FBtr0305314	1.31291	0.0016175	0.00927976	1	0.00477901	6.28689	0.706214	0.404392	1
CG17778	13692	18206664	FBtr0070080 // CG17778 // CG17778 gene product from transcript CG17778-RA // 1B5-1B5 //	FBtr0070080	1.31289	5.11025e-05	0.00062339	0.703044	0.000321041	39.0258	2.16115	0.199359	1
Sara	3535	18148614	NM_079990 // Sara // Smad anchor for receptor activation // 57E6-57E6 // 44263 /// FBtr	NM_079990	1.31279	2.88214e-05	0.000391611	0.403794	0.000201677	9.42835	0.472244	0.180315	1
nAcRalpha-34E	632	18132633	NM_205985 // nAcRalpha-34E // nicotinic Acetylcholine Receptor alpha 34E // 34F2-34F4 /	NM_205985	1.31271	3.03083e-07	1.15045e-05	0.0046903	5.92473e-06	49.8037	1.23559	0.0893128	1
Nlg1	10839	18190003	NM_169191 // Nlg1 // Neuroligin 1 // 84D11-84D12 // 40913 /// FBtr0081541 // Nlg1 // Ne	NM_169191	1.31252	6.34202e-05	0.000739917	0.865415	0.000381052	25.0227	1.43722	0.206772	1
CG17322	567	18132239	FBtr0081106 // CG17322 // CG17322 gene product from transcript CG17322-RB // 37B1-37B1	FBtr0081106	1.31249	0.0228947	0.0738513	1	0.0380329	16.2801	4.04929	0.895417	1
Ir48b	5401	18159708	NM_136853 // Ir48b // Ionotropic receptor 48b // 48C2-48C2 // 36254 /// FBtr0088080 //	NM_136853	1.31243	0.0882556	0.203548	1	0.104826	0.783685	0.371148	1.70494	1
CG13160	3811	18150265	FBtr0332250 // CG13160 // CG13160 gene product from transcript CG13160-RB // 49A1-49A1	FBtr0332250	1.31239	0.075152	0.181293	1	0.0933648	5.17808	2.23279	1.55232	1
shark	5044	18157179	NM_080004 // shark // SH2 ankyrin repeat kinase // 52F8-52F8 // 44353 /// FBtr0087244 /	NM_080004	1.31236	0.00149836	0.00872814	1	0.00449493	7.36469	0.809675	0.395785	1
CG6961	15406	18216298	FBtr0074660 // CG6961 // CG6961 gene product from transcript CG6961-RA // 17D5-17D6 //	FBtr0074660	1.31218	0.206738	0.37486	1	0.19305	0.671877	0.601694	3.22395	1
	265	18130517	---	---	1.31207	0.00495407	0.0223151	1	0.0114921	4.94726	0.741458	0.539541	1
CG4213	2186	18141045	FBtr0078093 // CG4213 // CG4213 gene product from transcript CG4213-RA // 21C2-21C2 //	FBtr0078093	1.31185	0.000723161	0.00495526	1	0.00255192	19.1155	1.77214	0.333746	1
CG9837	11853	18196091	FBtr0309098 // CG9837 // CG9837 gene product from transcript CG9837-RF // 85B2-85B2 //	FBtr0309098	1.31183	0.0158051	0.0554895	1	0.0285767	4.39621	0.949638	0.777646	1
Syx17	6829	18167786	FBtr0073293 // Syx17 // Syntaxin 17 // 64B4-64B4 // 38541 /// FBtr0330179 // Syx17 // S	FBtr0073293	1.31167	0.00954382	0.0373291	1	0.0192242	4.19756	0.764607	0.655759	1
CG4404	15214	18215280	FBtr0073694 // CG4404 // CG4404 gene product from transcript CG4404-RA // 11D1-11D1 //	FBtr0073694	1.31165	0.000140786	0.0013573	1	0.000698998	23.3062	1.54408	0.238506	1
CG34462	7687	18172199	FBtr0112768 // CG34462 // CG34462 gene product from transcript CG34462-RA // 66C7-66C7	FBtr0112768	1.31115	0.0159663	0.0558391	1	0.0287568	10.0758	2.17612	0.777513	1
Obp85a	11841	18196029	NM_141545 // Obp85a // Odorant-binding protein 85a // 85A1-85A1 // 41006 /// FBtr008184	NM_141545	1.31106	8.33704e-05	0.000908392	1	0.000467815	18.9662	1.13554	0.215539	1
CG17726	10051	18185666	FBtr0082352 // CG17726 // CG17726 gene product from transcript CG17726-RA // 86D8-86D8	FBtr0082352	1.31104	0.00167557	0.00952254	1	0.00490404	5.7947	0.649655	0.403603	1
	8019	18174497	---	---	1.31104	0.0147487	0.0524921	1	0.0270331	2.22541	0.467075	0.755577	1
snoRNA:Psi28S-1153	6139	18163577	NR_003793 // snoRNA:Psi28S-1153 // ncRNA // 50B1-50B1 // 5740719	NR_003793	1.31078	0.00964162	0.0376304	1	0.0193794	15.3872	2.79788	0.654596	1
CG6688	10435	18187720	FBtr0084343 // CG6688 // CG6688 gene product from transcript CG6688-RA // 94D9-94D9 //	FBtr0084343	1.31074	0.00278336	0.0141482	1	0.00728624	14.239	1.8108	0.457817	1
CG42362	4717	18154945	FBtr0299961 // CG42362 // CG42362 gene product from transcript CG42362-RA // 57F7-57F7	FBtr0299961	1.31065	0.0122147	0.0452388	1	0.0232977	8.12878	1.59604	0.706839	1
CG42362	4718	18154949	FBtr0299961 // CG42362 // CG42362 gene product from transcript CG42362-RA // 57F7-57F7	FBtr0299961	1.31065	0.0122147	0.0452388	1	0.0232977	8.12878	1.59604	0.706839	1
dmrt99B	10665	18189009	FBtr0085454 // dmrt99B // doublesex-Mab related 99B // 99B8-99B8 // 43495 /// NM_079825	FBtr0085454	1.31058	0.0402455	0.113648	1	0.0585281	2.50893	0.781694	1.12163	1
Cng	6261	18164422	FBtr0302925 // Cng // Cyclic-nucleotide-gated ion channel protein // 53A2-53A2 // 36806	FBtr0302925	1.31054	0.00022768	0.00202077	1	0.00104068	20.5412	1.48486	0.260232	1
CG14142	7015	18168852	FBtr0300348 // CG14142 // CG14142 gene product from transcript CG14142-RC // 68A9-68B1	FBtr0300348	1.31054	0.00314329	0.0156274	1	0.00804801	6.0054	0.787608	0.47214	1
CG42750	3156	18146358	FBtr0303280 // CG42750 // CG42750 gene product from transcript CG42750-RB // 36F1-36F2	FBtr0303280	1.31052	0.0069106	0.0291836	1	0.0150294	12.0562	1.97426	0.589517	1
CG32625	15594	18217273	FBtr0073839 // CG32625 // CG32625 gene product from transcript CG32625-RA // 12B10-12B1	FBtr0073839	1.31036	0.0342412	0.100411	1	0.0517107	1.2446	0.360581	1.04298	1
CG30108	4405	18153491	FBtr0273298 // CG30108 // CG30108 gene product from transcript CG30108-RB // 54D4-54D4	FBtr0273298	1.31031	0.000395428	0.00313766	1	0.00161588	39.5032	3.18988	0.2907	1
CG42666	14545	18211446	FBtr0309969 // CG42666 // CG42666 gene product from transcript CG42666-RG // 2B10-2B12	FBtr0309969	1.31004	4.1927e-05	0.000529086	0.580435	0.000272475	11.924	0.627544	0.189463	1
CG15828	986	18134545	FBtr0303874 // CG15828 // CG15828 gene product from transcript CG15828-RC // 30C2-30C2	FBtr0303874	1.31003	0.000266698	0.00229591	1	0.00118238	13.5065	1.00473	0.267797	1
CG1550	5258	18158828	FBtr0088899 // CG1550 // CG1550 gene product from transcript CG1550-RA // 43E18-43E18 /	FBtr0088899	1.31	2.64542e-06	6.0426e-05	0.0394885	3.1119e-05	32.2393	1.08195	0.120816	1
Mnn1	897	18134041	FBtr0110978 // Mnn1 // Menin 1 // 27D7-27D7 // 33991 /// NM_001042877 // Mnn1 // Menin	FBtr0110978	1.30994	0.000132656	0.00130908	1	0.000674167	8.64977	0.561194	0.233567	1
Rim	12908	18201976	FBtr0301555 // Rim // CG33547 gene product from transcript CG33547-RU // 90C9-90C10 //	FBtr0301555	1.30969	4.31025e-09	5.49624e-07	6.92613e-05	2.83053e-07	73.1934	1.00932	0.0496431	1
snoRNA:Me18S-A934	3050	18145714	NR_003759 // snoRNA:Me18S-A934 // ncRNA // 33A1-33A1 // 5740806	NR_003759	1.30965	0.00778221	0.0319187	1	0.0164379	4.18172	0.706459	0.608183	1
CG15535	12609	18200337	FBtr0085629 // CG15535 // CG15535 gene product from transcript CG15535-RA // 99F4-99F4	FBtr0085629	1.30927	0.0062243	0.0268055	1	0.0138047	3.74136	0.589662	0.567383	1
snRNA:U6atac:29B	1307	18136306	NR_001626 // snRNA:U6atac:29B // U6atac snRNA at 29B // 29C1-29C1 // 3772523	NR_001626	1.30911	0.00747347	0.0309955	1	0.0159624	4.14524	0.689537	0.59884	1
CG42261	11080	18191342	FBtr0299575 // CG42261 // CG42261 gene product from transcript CG42261-RB // 96F9-96F9	FBtr0299575	1.30905	0.00135236	0.00804709	1	0.0041442	9.4419	0.994241	0.379083	1
kek6	10733	18189381	FBtr0085821 // kek6 // CG1804 gene product from transcript CG1804-RA // 100D1-100D1 //	FBtr0085821	1.30902	0.000486088	0.00366464	1	0.00188726	6.68581	0.559706	0.301376	1
Cht7	8282	18176072	FBtr0073124 // Cht7 // CG1869 gene product from transcript CG1869-RA // 63B1-63B1 // 38	FBtr0073124	1.30897	0.00232551	0.0122679	1	0.0063179	379.182	45.5838	0.432778	1
Ccp84Ag	9575	18182942	FBtr0081689 // Ccp84Ag // CG2342 gene product from transcript CG2342-RA // 84A2-84A2 //	FBtr0081689	1.3089	0.00775432	0.031818	1	0.016386	4.33922	0.729162	0.604943	1
CG16758	8274	18176035	FBtr0331414 // CG16758 // CG16758 gene product from transcript CG16758-RD // 62E4-62E4	FBtr0331414	1.30882	0.000752909	0.00511402	1	0.00263368	20.7645	1.90928	0.331017	1
kon	2668	18143736	FBtr0300341 // kon // kon-tiki // 36F5-36F6 // 35104 /// FBtr0332322 // kon // kon-tiki	FBtr0300341	1.30856	2.03746e-08	1.663e-06	0.000324534	8.56435e-07	26.4352	0.443339	0.0603749	1
	3427	18147920	---	---	1.30837	0.190468	0.353837	1	0.182224	2.18808	1.77756	2.92458	1
	3428	18147922	---	---	1.30837	0.190468	0.353837	1	0.182224	2.18808	1.77756	2.92458	1
	3429	18147924	---	---	1.30837	0.190468	0.353837	1	0.182224	2.18808	1.77756	2.92458	1
	4455	18153737	---	---	1.30837	0.190468	0.353837	1	0.182224	2.18808	1.77756	2.92458	1
	5014	18156981	---	---	1.30837	0.190468	0.353837	1	0.182224	2.18808	1.77756	2.92458	1
	11508	18194159	---	---	1.30837	0.190468	0.353837	1	0.182224	2.18808	1.77756	2.92458	1
	11509	18194161	---	---	1.30837	0.190468	0.353837	1	0.182224	2.18808	1.77756	2.92458	1
	11510	18194163	---	---	1.30837	0.190468	0.353837	1	0.182224	2.18808	1.77756	2.92458	1
	11511	18194165	---	---	1.30837	0.190468	0.353837	1	0.182224	2.18808	1.77756	2.92458	1
	11512	18194167	---	---	1.30837	0.190468	0.353837	1	0.182224	2.18808	1.77756	2.92458	1
CG12439	967	18134439	FBtr0079767 // CG12439 // CG12439 gene product from transcript CG12439-RA // 30A1-30A1	FBtr0079767	1.30829	0.0268223	0.0833142	1	0.0429062	11.6633	3.01604	0.930933	1
CG9395	2611	18143462	FBtr0302042 // CG9395 // CG9395 gene product from transcript CG9395-RB // 34B6-34B7 //	FBtr0302042	1.30812	0.000144058	0.00138312	1	0.000712299	14.9236	0.973429	0.234819	1
	9690	18183722	---	---	1.3081	1.94849e-06	4.78964e-05	0.029272	2.46663e-05	20.9489	0.66404	0.114113	1
mir-31b	15849	18218632	NR_047783 // mir-31b // mir-31b stem loop // 8C1-8C1 // 12797955 /// FBtr0304178 // MIM	NR_047783	1.308	0.0123255	0.0455563	1	0.0234612	7.22187	1.40108	0.698418	1
Rab18	14816	18213104	FBtr0070849 // Rab18 // CG3129 gene product from transcript CG3129-RA // 5A11-5A11 // 4	FBtr0070849	1.30797	0.000273686	0.0023474	1	0.0012089	6.51902	0.481799	0.266064	1
CG5849	10387	18187446	FBtr0301164 // CG5849 // CG5849 gene product from transcript CG5849-RB // 93F7-93F8 //	FBtr0301164	1.30762	7.81716e-05	0.000863857	1	0.00044488	9.38573	0.544617	0.208894	1
CG33489	9146	18180480	FBtr0333216 // CG33489 // CG33489 gene product from transcript CG33489-RA // 68C13-68C1	FBtr0333216	1.30754	6.9196e-05	0.00078705	0.939681	0.000405325	19.7053	1.11788	0.204227	1
snoRNA:Psi18S-531	15725	18217844	NR_003724 // snoRNA:Psi18S-531 // ncRNA // 1C4-1C4 // 5740514	NR_003724	1.30697	2.62739e-05	0.000367474	0.369809	0.000189247	10.4432	0.498202	0.171741	1
	15726	18217845	---	---	1.30697	2.62739e-05	0.000367474	0.369809	0.000189247	10.4432	0.498202	0.171741	1
qtc	1715	18138261	FBtr0302569 // qtc // quick-to-court // 25C3-25C4 // 33739 /// NR_047892 // mir-2495 //	FBtr0302569	1.30696	0.000919622	0.00594693	1	0.00306263	5.80111	0.551997	0.342553	1
CG4151	13860	18207613	FBtr0070779 // CG4151 // CG4151 gene product from transcript CG4151-RA // 5A2-5A2 // 31	FBtr0070779	1.30685	0.0858183	0.199477	1	0.102729	1.1499	0.518884	1.62447	1
ckd	6790	18167549	FBtr0331457 // ckd // cracked // 63C2-63C3 // 38402 /// NM_168009 // ckd // cracked //	FBtr0331457	1.30682	0.0112037	0.042174	1	0.0217193	126.986	23.705	0.672028	1
mir-999	13121	18203251	NR_048455 // mir-999 // mir-999 stem loop // 93F10-93F10 // 12798506 /// FBtr0304510 //	NR_048455	1.30647	0.032164	0.0956598	1	0.0492641	3.01835	0.832724	0.993192	1
Tsp42Eg	3631	18149215	FBtr0089024 // Tsp42Eg // Tetraspanin 42Eg // 42E5-42E5 // 35616 /// NM_078909 // Tsp42	FBtr0089024	1.30645	2.51706e-05	0.000355701	0.354795	0.000183184	7.35688	0.347382	0.169987	1
HLH106	7776	18172788	FBtr0074874 // HLH106 // Helix loop helix protein 106 // 76C5-76C6 // 40155 /// NM_1688	FBtr0074874	1.30616	0.000130627	0.00129833	1	0.000668631	26.2777	1.66372	0.227927	1
CG6428	14993	18214241	FBtr0070625 // CG6428 // CG6428 gene product from transcript CG6428-RA // 4A1-4A1 // 31	FBtr0070625	1.30588	0.0031008	0.0154632	1	0.00796342	17.9534	2.28474	0.458135	1
CG6910	7059	18169055	FBtr0290130 // CG6910 // CG6910 gene product from transcript CG6910-RC // 69A1-69A1 //	FBtr0290130	1.30584	0.000111253	0.0011335	1	0.000583746	194.115	11.9017	0.220726	1
neuroligin	891	18133997	NM_078772 // neuroligin // CG13772 gene product from transcript CG13772-RB // 27C3-27C4	NM_078772	1.30563	5.24063e-05	0.000637225	0.720595	0.000328166	18.5348	0.98944	0.192178	1
CG30100	4402	18153472	FBtr0087140 // CG30100 // CG30100 gene product from transcript CG30100-RA // 53B1-53B1	FBtr0087140	1.30559	0.00473424	0.0215303	1	0.0110879	7.93738	1.13194	0.513391	1
mRpL21	8817	18178840	NM_140838 // mRpL21 // mitochondrial ribosomal protein L21 // 76A3-76A3 // 40091 /// NM	NM_140838	1.30553	0.000207788	0.00187169	1	0.000963909	6.43024	0.443665	0.248388	1
sif	7680	18172129	FBtr0112708 // sif // still life // 64E1-64E5 // 43892 /// NM_168126 // sif // still li	FBtr0112708	1.30489	3.88855e-08	2.60486e-06	0.000616008	1.34149e-06	27.801	0.497524	0.0644252	1
CG14253	10592	18188571	FBtr0085073 // CG14253 // CG14253 gene product from transcript CG14253-RB // 97D12-97D1	FBtr0085073	1.30482	0.019275	0.0646758	1	0.0333076	3.49146	0.778882	0.803096	1
AR-2	12537	18199980	NM_079820 // AR-2 // Allatostatin Receptor 2 // 98E2-98E3 // 43393 /// NM_001260423 //	NM_079820	1.30472	0.00251588	0.0130653	1	0.00672852	17.1607	2.05434	0.430963	1
CR43821	1840	18138769	NR_073706 // CR43821 // ncRNA // 23B1-23B1 // 14462679	NR_073706	1.30463	0.0545265	0.14226	1	0.0732631	3.98825	1.38797	1.25285	1
CG33299	1441	18137016	FBtr0300213 // CG33299 // CG33299 gene product from transcript CG33299-RB // 30C2-30C2	FBtr0300213	1.30435	0.0964391	0.217745	1	0.112137	1.3711	0.654884	1.71949	1
CG2875	14990	18214221	FBtr0333793 // CG2875 // CG2875 gene product from transcript CG2875-RC // 3D6-3D6 // 31	FBtr0333793	1.30404	0.0020402	0.0110816	1	0.00570695	10.5282	1.19054	0.407092	1
	11708	18195395	---	---	1.30401	0.452894	0.636581	1	0.327835	0.998526	2.48772	8.96902	1
snoRNA:Psi28S-3091b	12936	18202152	NR_003882 // snoRNA:Psi28S-3091b // ncRNA // 83B4-83B4 // 5740233	NR_003882	1.304	4.32878e-06	8.84284e-05	0.0639145	4.554e-05	11.8429	0.414314	0.125943	1
Drsl1	9073	18180111	FBtr0073081 // Drsl1 // Drosomycin-like 1 // 63D1-63D1 // 326207 /// NM_168027 // Drsl1	FBtr0073081	1.30385	0.0491416	0.131728	1	0.0678388	2.76011	0.908551	1.18502	1
CG1882	3664	18149426	FBtr0088834 // CG1882 // CG1882 gene product from transcript CG1882-RA // 43E18-43E18 /	FBtr0088834	1.30384	7.75739e-06	0.000139445	0.112935	7.18132e-05	55.7025	2.13449	0.13795	1
	10976	18190757	---	---	1.3038	0.0386099	0.109962	1	0.0566295	3.87507	1.14001	1.05909	1
	10977	18190758	---	---	1.3038	0.0386099	0.109962	1	0.0566295	3.87507	1.14001	1.05909	1
Mmp2	5335	18159288	NM_206066 // Mmp2 // Matrix metalloproteinase 2 // 45F6-46A1 // 35997 /// FBtr0088501 /	NM_206066	1.3036	4.74076e-07	1.6188e-05	0.00729222	8.33672e-06	165.521	4.1551	0.0903714	1
CG12947	10011	18185485	FBtr0113212 // CG12947 // CG12947 gene product from transcript CG12947-RC // 85E8-85E8	FBtr0113212	1.30358	0.000254473	0.00221757	1	0.00114203	12.6329	0.897238	0.255686	1
CG10936	5612	18160806	FBtr0086894 // CG10936 // CG10936 gene product from transcript CG10936-RB // 54D1-54D2	FBtr0086894	1.30347	0.00027438	0.0023515	1	0.00121101	202.592	14.598	0.259402	1
CG3704	15510	18216838	FBtr0070188 // CG3704 // CG3704 gene product from transcript CG3704-RA // 1D2-1D2 // 31	FBtr0070188	1.30337	9.68694e-05	0.00101288	1	0.000521625	17.0954	1.00701	0.21206	1
CR33963	14455	18210761	NR_002692 // CR33963 // ncRNA // 11B9-11B9 // 3885572	NR_002692	1.30303	0.00126623	0.00763829	1	0.00393366	12.7943	1.28141	0.360556	1
Mical	12899	18201902	NM_001260086 // Mical // Molecule interacting with CasL // 85F5-85F7 // 41225 /// NM_00	NM_001260086	1.30296	1.00849e-07	5.12502e-06	0.00158215	2.63935e-06	22.6297	0.455687	0.0724922	1
CG4553	12453	18199548	FBtr0084839 // CG4553 // CG4553 gene product from transcript CG4553-RA // 96E1-96E1 //	FBtr0084839	1.30296	0.000417099	0.00327145	1	0.00168478	7.13538	0.558634	0.281846	1
CG34008	12916	18202058	FBtr0100063 // CG34008 // CG34008 gene product from transcript CG34008-RA // 92F2-92F2	FBtr0100063	1.30281	0.0286701	0.0875988	1	0.0451127	2.229	0.573904	0.926895	1
CG15247	15134	18214871	FBtr0071397 // CG15247 // CG15247 gene product from transcript CG15247-RA // 9A3-9A3 //	FBtr0071397	1.3027	0.000137539	0.00133865	1	0.000689395	15.3115	0.95957	0.225612	1
CG2217	11668	18195155	FBtr0303200 // CG2217 // CG2217 gene product from transcript CG2217-RA // 99F3-99F4 //	FBtr0303200	1.30256	0.0376762	0.108019	1	0.0556289	2.45347	0.708813	1.04005	1
CG2217	13086	18203096	FBtr0303200 // CG2217 // CG2217 gene product from transcript CG2217-RA // 99F3-99F4 //	FBtr0303200	1.30256	0.0376762	0.108019	1	0.0556289	2.45347	0.708813	1.04005	1
CG1024	11665	18195129	FBtr0332175 // CG1024 // CG1024 gene product from transcript CG1024-RE // 83E5-83E5 //	FBtr0332175	1.30256	0.00412939	0.0193901	1	0.00998576	6.82234	0.92026	0.485601	1
	12441	18199495	---	---	1.30254	0.365098	0.553411	1	0.285003	1.2135	2.04389	6.06346	1
CG10591	8372	18176523	FBtr0077128 // CG10591 // CG10591 gene product from transcript CG10591-RA // 64D5-64D5	FBtr0077128	1.30252	0.140494	0.285943	1	0.147259	1.00363	0.613759	2.20154	1
	127	18130241	---	---	1.30237	0.00367211	0.0176559	1	0.00909264	3.57867	0.466961	0.469745	1
ver	7826	18173180	FBtr0075960 // ver // verrocchio // 69C4-69C4 // 39432 /// NM_140330 // ver // verrocch	FBtr0075960	1.30234	0.0304795	0.091855	1	0.0473047	4.12436	1.08617	0.948077	1
CG7824	12578	18200197	FBtr0089927 // CG7824 // CG7824 gene product from transcript CG7824-RC // 99C4-99C4 //	FBtr0089927	1.30227	0.00683728	0.0289414	1	0.0149046	7.76203	1.2085	0.560499	1
CG42540	7757	18172598	FBtr0301098 // CG42540 // CG42540 gene product from transcript CG42540-RB // 64B11-64B1	FBtr0301098	1.30217	6.59616e-06	0.000123608	0.0964911	6.36573e-05	28.4441	1.05194	0.133139	1
Ef1alpha100E	9490	18182355	NM_079872 // Ef1alpha100E // Elongation factor 1alpha100E // 100D2-100D2 // 43736 /// N	NM_079872	1.30205	6.6153e-08	3.77534e-06	0.00104237	1.94428e-06	56.4715	1.06796	0.0680815	1
CG30421	4481	18153881	FBtr0072369 // CG30421 // CG30421 gene product from transcript CG30421-RA // 60D16-60E1	FBtr0072369	1.30175	1.68091e-07	7.35547e-06	0.00261995	3.78801e-06	18.2646	0.391879	0.0772404	1
CR31514	12867	18201709	NR_037757 // CR31514 // ncRNA // 85E8-85E8 // 10178807	NR_037757	1.30174	0.0691685	0.170098	1	0.0875992	2.64786	1.02601	1.39495	1
unpg	3462	18148118	FBtr0088586 // unpg // unplugged // 45B3-45B3 // 35942 /// NM_057798 // unpg // unplugg	FBtr0088586	1.30156	0.00341861	0.0166762	1	0.00858813	5.35913	0.682703	0.458606	1
Edc3	8762	18178542	NM_140735 // Edc3 // Enhancer of decapping 3 // 74D2-74D2 // 39957 /// FBtr0075208 // E	NM_140735	1.30156	0.00140923	0.00831819	1	0.00428381	7.29505	0.742995	0.366657	1
IM14	4585	18154287	NM_001038873 // IM14 // Immune induced molecule 14 // 57B3-57B3 // 3885603 /// FBtr0100	NM_001038873	1.30149	0.000182561	0.00168348	1	0.00086698	96.9188	6.36916	0.236579	1
beat-Vb	10119	18185985	FBtr0082684 // beat-Vb // CG31298 gene product from transcript CG31298-RB // 87D4-87D4	FBtr0082684	1.30136	0.00427074	0.0199334	1	0.0102655	4.17753	0.564816	0.486733	1
Eip55E	3305	18146977	FBtr0086710 // Eip55E // CG5345 gene product from transcript CG5345-RA // 55E2-55E2 //	FBtr0086710	1.30119	0.000522111	0.0038613	1	0.00198854	9.04787	0.73522	0.292532	1
Su(Ste):CR42410	13482	18205197	NR_026604 // Su(Ste):CR42410 // ncRNA // --- // 7354443	NR_026604	1.30093	0.165034	0.320684	1	0.16515	2.69739	1.85531	2.47615	1
GstE1	4018	18151405	NM_137479 // GstE1 // Glutathione S transferase E1 // 55C6-55C6 // 37106 /// FBtr008666	NM_137479	1.30078	0.0121852	0.0451604	1	0.0232573	11.2455	2.08455	0.667323	1
snoRNA:Psi28S-1192d	15703	18217822	NR_003736 // snoRNA:Psi28S-1192d // ncRNA // 15E5-15E5 // 5740647	NR_003736	1.30073	0.322824	0.509883	1	0.262586	1.17308	1.63332	5.01239	1
	15704	18217823	---	---	1.30073	0.322824	0.509883	1	0.262586	1.17308	1.63332	5.01239	1
CG42460	3103	18146102	FBtr0300294 // CG42460 // CG42460 gene product from transcript CG42460-RA // 23F1-23F1	FBtr0300294	1.30071	0.124072	0.262116	1	0.134988	1.00336	0.554595	1.98986	1
CheA84a	13069	18203007	NM_001031979 // CheA84a // Chemosensory protein A 84a // 84F3-84F3 // 3771856 /// FBtr0	NM_001031979	1.30025	0.041565	0.116288	1	0.0598875	4.60582	1.37233	1.07264	1
CG15760	14112	18208896	FBtr0332888 // CG15760 // CG15760 gene product from transcript CG15760-RB // 12B2-12B2	FBtr0332888	1.30023	0.00421634	0.0197076	1	0.0101493	2.36299	0.316262	0.481823	1
	133	18130253	---	---	1.30014	0.24552	0.42263	1	0.217652	1.30939	1.30284	3.582	1
CG32815	14443	18210703	FBtr0307181 // CG32815 // CG32815 gene product from transcript CG32815-RC // 1D2-1D2 //	FBtr0307181	1.29997	2.31751e-06	5.49004e-05	0.0347047	2.82733e-05	28.1715	0.874649	0.11177	1
NPFR1	9867	18184755	NM_079521 // NPFR1 // neuropeptide F receptor // 83D5-83E1 // 40754 /// FBtr0078590 //	NM_079521	1.29996	0.0245779	0.0780164	1	0.0401779	3.48304	0.828968	0.856805	1
GluRIIE	12804	18201405	NM_001043268 // GluRIIE // Glutamate receptor IIE // 92F4-92F4 // 318623 /// FBtr011083	NM_001043268	1.29986	0.0376406	0.107974	1	0.0556057	3.59978	1.02333	1.02339	1
CG10384	4157	18152190	FBtr0300682 // CG10384 // CG10384 gene product from transcript CG10384-RB // 58E2-58E2	FBtr0300682	1.29977	0.000785446	0.00528444	1	0.00272145	10.553	0.929671	0.317144	1
CG43219	7848	18173327	FBtr0306161 // CG43219 // CG43219 gene product from transcript CG43219-RA // 78C2-78C2	FBtr0306161	1.29947	0.00121322	0.00739763	1	0.00380973	7.35287	0.714093	0.349624	1
His1:CG31617	1334	18136471	NM_165380 // His1:CG31617 // CG31617 gene product from transcript CG31617-RA // 39D3-39	NM_165380	1.29946	0.000478102	0.00361571	1	0.00186207	16.8197	1.3278	0.284195	1
His1:CG31617	1486	18137150	NM_165380 // His1:CG31617 // CG31617 gene product from transcript CG31617-RA // 39D3-39	NM_165380	1.29946	0.000478102	0.00361571	1	0.00186207	16.8197	1.3278	0.284195	1
His1:CG31617	1488	18137154	NM_165380 // His1:CG31617 // CG31617 gene product from transcript CG31617-RA // 39D3-39	NM_165380	1.29946	0.000478102	0.00361571	1	0.00186207	16.8197	1.3278	0.284195	1
His1:CG31617	1491	18137162	NM_165380 // His1:CG31617 // CG31617 gene product from transcript CG31617-RA // 39D3-39	NM_165380	1.29946	0.000478102	0.00361571	1	0.00186207	16.8197	1.3278	0.284195	1
His1:CG31617	1494	18137170	NM_165380 // His1:CG31617 // CG31617 gene product from transcript CG31617-RA // 39D3-39	NM_165380	1.29946	0.000478102	0.00361571	1	0.00186207	16.8197	1.3278	0.284195	1
His1:CG31617	1497	18137178	NM_165380 // His1:CG31617 // CG31617 gene product from transcript CG31617-RA // 39D3-39	NM_165380	1.29946	0.000478102	0.00361571	1	0.00186207	16.8197	1.3278	0.284195	1
His1:CG31617	1500	18137186	NM_165380 // His1:CG31617 // CG31617 gene product from transcript CG31617-RA // 39D3-39	NM_165380	1.29946	0.000478102	0.00361571	1	0.00186207	16.8197	1.3278	0.284195	1
His1:CG31617	1503	18137194	NM_165380 // His1:CG31617 // CG31617 gene product from transcript CG31617-RA // 39D3-39	NM_165380	1.29946	0.000478102	0.00361571	1	0.00186207	16.8197	1.3278	0.284195	1
His1:CG31617	1506	18137202	NM_165380 // His1:CG31617 // CG31617 gene product from transcript CG31617-RA // 39D3-39	NM_165380	1.29946	0.000478102	0.00361571	1	0.00186207	16.8197	1.3278	0.284195	1
	220	18130427	---	---	1.29944	0.286381	0.469804	1	0.241946	0.476638	0.563863	4.2588	1
CG18530	10778	18189637	FBtr0082644 // CG18530 // CG18530 gene product from transcript CG18530-RA // 87C3-87C3	FBtr0082644	1.29941	0.333067	0.520958	1	0.26829	1.67685	2.41972	5.19484	1
CG32271	9072	18180109	FBtr0073105 // CG32271 // CG32271 gene product from transcript CG32271-RA // 63B11-63B1	FBtr0073105	1.29938	3.67316e-05	0.000477709	0.510949	0.000246017	61.0329	2.95174	0.174107	1
CG3626	13833	18207478	FBtr0070652 // CG3626 // CG3626 gene product from transcript CG3626-RA // 4C2-4C2 // 31	FBtr0070652	1.29905	8.01389e-06	0.000142332	0.116503	7.32997e-05	10.6125	0.397507	0.134844	1
nclb	4855	18155898	FBtr0088228 // nclb // no child left behind // 47C5-47C5 // 36150 /// NM_136779 // nclb	FBtr0088228	1.29863	0.000272053	0.00233585	1	0.00120295	12.3218	0.861642	0.251741	1
Atac2	2670	18143758	NM_136045 // Atac2 // ATAC complex component 2 // 36F7-36F7 // 35113 /// FBtr0081079 //	NM_136045	1.29857	0.0266884	0.0830995	1	0.0427957	2.1704	0.529441	0.878172	1
CG13933	8253	18175913	FBtr0332881 // CG13933 // CG13933 gene product from transcript CG13933-RB // 62B3-62B4	FBtr0332881	1.2982	4.06891e-07	1.4344e-05	0.00627063	7.38706e-06	33.0004	0.785347	0.0856731	1
inaF-C	15737	18217869	FBtr0112523 // inaF-C // CG34321 gene product from transcript CG34321-RA // 10D8-10E1 /	FBtr0112523	1.29819	0.00135221	0.00804709	1	0.0041442	9.85911	0.974878	0.355971	1
CG6638	8475	18177053	FBtr0076651 // CG6638 // CG6638 gene product from transcript CG6638-RA // 66D7-66D7 //	FBtr0076651	1.29798	0.00356784	0.0172546	1	0.008886	7.28524	0.919265	0.454255	1
	89	18130165	---	---	1.2979	0.264572	0.44611	1	0.229743	0.388958	0.415065	3.84163	1
CG1678	15482	18216699	FBtr0077219 // CG1678 // CG1678 gene product from transcript CG1678-RA // 20A1-20A1 //	FBtr0077219	1.29788	0.0580128	0.148881	1	0.0766727	270.297	93.3096	1.24276	1
oys	5348	18159384	FBtr0088434 // oys // oysgedart // 46D7-46D8 // 36045 /// NM_136702 // oys // oysgedart	FBtr0088434	1.29749	1.54002e-07	6.93508e-06	0.00240366	3.57152e-06	64.3612	1.33054	0.0744226	1
Mfap1	6748	18167277	FBtr0072841 // Mfap1 // Microfibril-associated protein 1 // 62B11-62B11 // 38256 /// NM	FBtr0072841	1.29743	0.0104728	0.0400977	1	0.02065	5.16651	0.893208	0.622383	1
His1:CG33801	1479	18137134	NM_001032111 // His1:CG33801 // CG33801 gene product from transcript CG33801-RA // 39D3	NM_001032111	1.29722	0.000343837	0.00281167	1	0.00144799	16.308	1.18611	0.261835	1
Rip11	14936	18213894	NM_133085 // Rip11 // Rab11 interacting protein // 17C6-17C7 // 32850 /// FBtr0074616 /	NM_133085	1.29713	1.69991e-06	4.3017e-05	0.0255997	2.21535e-05	28.7587	0.837952	0.104894	1
CG9886	746	18133257	FBtr0077770 // CG9886 // CG9886 gene product from transcript CG9886-RB // 22E1-22E1 //	FBtr0077770	1.29646	0.00472534	0.0215052	1	0.011075	6.36399	0.859971	0.486471	1
Gr92a	10795	18189749	NM_169889 // Gr92a // Gustatory receptor 92a // 92D1-92D1 // 117473 /// FBtr0083865 //	NM_169889	1.29618	0.0838081	0.196061	1	0.10097	1.52095	0.635939	1.50523	1
Mst85C	9792	18184330	FBtr0081969 // Mst85C // CG11993 gene product from transcript CG11993-RB // 85C3-85C3 /	FBtr0081969	1.29506	0.00142165	0.00837395	1	0.00431253	3.64596	0.358113	0.3536	1
CR43833	14638	18212042	NR_073655 // CR43833 // ncRNA // 12B10-12B10 // 14462399	NR_073655	1.29504	0.0528345	0.139159	1	0.0716656	1.26697	0.410308	1.16586	1
cv-c	13004	18202459	NM_001104316 // cv-c // crossveinless c // 88B8-88C2|3-54.1 cM // 41749 /// FBtr0112632	NM_001104316	1.29483	2.61765e-06	5.99374e-05	0.039084	3.08673e-05	10.3418	0.317265	0.11044	1
CG13995	865	18133879	FBtr0079187 // CG13995 // CG13995 gene product from transcript CG13995-RA // 26B3-26B4	FBtr0079187	1.29478	0.000489033	0.00368377	1	0.00189712	19.7471	1.52356	0.277753	1
Tollo	6678	18166824	FBtr0075607 // Tollo // CG6890 gene product from transcript CG6890-RA // 71C1-71C1 // 4	FBtr0075607	1.29468	0.00101976	0.00644639	1	0.00331985	11.5681	1.04893	0.326428	1
erm	2221	18141226	FBtr0330200 // erm // earmuff // 22B6-22B8 // 326152 /// NM_134787 // erm // earmuff //	FBtr0330200	1.29457	0.014582	0.0520434	1	0.026802	4.41421	0.838665	0.683972	1
Phax	3703	18149636	NM_136612 // Phax // Phosphorylated adaptor for RNA export // 45A8-45A8 // 35926 /// FB	NM_136612	1.29446	5.35559e-05	0.000647991	0.735715	0.000333711	14.1925	0.712333	0.180687	1
His1:CG33804	1512	18137218	NM_001032115 // His1:CG33804 // CG33804 gene product from transcript CG33804-RA // 39D3	NM_001032115	1.29425	0.000554502	0.00402503	1	0.00207286	16.4788	1.30186	0.284408	1
His1:CG33804	1515	18137226	NM_001032115 // His1:CG33804 // CG33804 gene product from transcript CG33804-RA // 39D3	NM_001032115	1.29425	0.000554502	0.00402503	1	0.00207286	16.4788	1.30186	0.284408	1
His1:CG33804	1518	18137234	NM_001032115 // His1:CG33804 // CG33804 gene product from transcript CG33804-RA // 39D3	NM_001032115	1.29425	0.000554502	0.00402503	1	0.00207286	16.4788	1.30186	0.284408	1
His1:CG33804	1521	18137242	NM_001032115 // His1:CG33804 // CG33804 gene product from transcript CG33804-RA // 39D3	NM_001032115	1.29425	0.000554502	0.00402503	1	0.00207286	16.4788	1.30186	0.284408	1
His1:CG33804	1524	18137250	NM_001032115 // His1:CG33804 // CG33804 gene product from transcript CG33804-RA // 39D3	NM_001032115	1.29425	0.000554502	0.00402503	1	0.00207286	16.4788	1.30186	0.284408	1
His1:CG33807	1527	18137258	NM_001032119 // His1:CG33807 // CG33807 gene product from transcript CG33807-RA // 39D3	NM_001032119	1.29425	0.000554502	0.00402503	1	0.00207286	16.4788	1.30186	0.284408	1
His1:CG33804	1539	18137290	NM_001032115 // His1:CG33804 // CG33804 gene product from transcript CG33804-RA // 39D3	NM_001032115	1.29425	0.000554502	0.00402503	1	0.00207286	16.4788	1.30186	0.284408	1
Fer2	12120	18197695	FBtr0301709 // Fer2 // 48 related 2 // 89B6-89B6 // 41961 /// NM_079652 // Fer2 // 48 r	FBtr0301709	1.29424	0.00133541	0.00797238	1	0.00410572	4.19132	0.403624	0.34668	1
	58	18130103	---	---	1.29411	0.407677	0.596299	1	0.30709	0.511081	0.983775	6.9296	1
	8301	18176157	---	---	1.29402	0.04544	0.124114	1	0.0639177	3.51259	1.05127	1.07743	1
CG40551	13375	18204941	FBtr0302523 // CG40551 // CG40551 gene product from transcript CG40551-RB // --- // 574	FBtr0302523	1.29393	0.0205077	0.0677585	1	0.0348952	6.19458	1.32662	0.770969	1
CG44085	1112	18135205	FBtr0113040 // CG44085 // CG44085 gene product from transcript CG44085-RF // 34B3-34B4	FBtr0113040	1.29391	2.27726e-08	1.78699e-06	0.000362326	9.20288e-07	98.389	1.5372	0.0562452	1
Syx8	8730	18178373	FBtr0075365 // Syx8 // Syntaxin 8 // 73A10-73A10 // 39847 /// NM_079389 // Syx8 // Synt	FBtr0075365	1.29382	0.00947546	0.0371062	1	0.0191094	5.98739	0.980955	0.589813	1
	283	18130553	---	---	1.29376	0.346583	0.533623	1	0.274812	0.650361	0.961162	5.32041	1
CG34428	7683	18172185	FBtr0112729 // CG34428 // CG34428 gene product from transcript CG34428-RA // 69F6-69F6	FBtr0112729	1.29372	0.0864467	0.200623	1	0.10332	1.95994	0.822493	1.51075	1
beat-IV	10451	18187805	FBtr0084433 // beat-IV // CG10152 gene product from transcript CG10152-RB // 95A2-95A2	FBtr0084433	1.29365	0.00933229	0.0366423	1	0.0188705	3.5123	0.572076	0.58636	1
CR43654	13211	18203678	NR_074048 // CR43654 // ncRNA // 94C6-94C6 // 14462507 /// NR_074049 // CR43654 // ncRN	NR_074048	1.29359	0.00171459	0.00969698	1	0.00499387	5.62827	0.573322	0.366713	1
His1:CG33807	1483	18137142	NM_001032119 // His1:CG33807 // CG33807 gene product from transcript CG33807-RA // 39D3	NM_001032119	1.29359	0.00105491	0.00661221	1	0.00340524	13.9074	1.26263	0.326837	1
CG34138	11004	18190869	FBtr0110954 // CG34138 // CG34138 gene product from transcript CG34138-RA // 92A11-92A1	FBtr0110954	1.29358	0.0696242	0.170837	1	0.0879797	2.49495	0.92452	1.33401	1
CG9466	2470	18142668	FBtr0079742 // CG9466 // CG9466 gene product from transcript CG9466-RA // 29F1-29F1 //	FBtr0079742	1.29339	0.0732561	0.177665	1	0.0914963	15.1927	5.78344	1.37042	1
agt	11610	18194857	NM_058018 // agt // O-6-alkylguanine-DNA alkyltransferase // 84A1-84A1 // 40816 /// FBt	NM_058018	1.29339	0.0135643	0.0490903	1	0.0252811	7.84948	1.44424	0.662369	1
Ilp1	7440	18170976	NM_140102 // Ilp1 // Insulin-like peptide 1 // 67C8-67C8 // 39149 /// FBtr0076328 // Il	NM_140102	1.29324	0.0352493	0.102611	1	0.0528438	5.13509	1.3635	0.95589	1
CG17612	2292	18141583	FBtr0077463 // CG17612 // CG17612 gene product from transcript CG17612-RB // 24E4-24E4	FBtr0077463	1.29302	0.0310129	0.09317	1	0.0479819	2.53794	0.637161	0.903796	1
	171	18130329	---	---	1.29301	0.150819	0.300974	1	0.155	1.02834	0.627749	2.19761	1
CG7194	8461	18176982	FBtr0076714 // CG7194 // CG7194 gene product from transcript CG7194-RA // 66C5-66C5 //	FBtr0076714	1.29289	0.000344406	0.00281492	1	0.00144967	17.0062	1.20571	0.255235	1
desat2	10783	18189671	FBtr0082592 // desat2 // CG5925 gene product from transcript CG5925-RA // 87B10-87B10|3	FBtr0082592	1.29228	0.055105	0.143416	1	0.0738584	2.35381	0.765626	1.17098	1
CG34460	4678	18154656	FBtr0112766 // CG34460 // CG34460 gene product from transcript CG34460-RA // 53D11-53D1	FBtr0112766	1.29212	0.00516133	0.0230173	1	0.0118537	8.17977	1.10432	0.486021	1
CG34404	12982	18202342	FBtr0112669 // CG34404 // CG34404 gene product from transcript CG34404-RD // 88F1-88F1	FBtr0112669	1.29211	4.89791e-05	0.000601532	0.67464	0.000309785	12.3695	0.602526	0.175359	1
tty	14811	18213057	FBtr0329901 // tty // tweety // 19F4-19F5 // 33109 /// NM_167744 // tty // tweety // 19	FBtr0329901	1.29209	1.77602e-06	4.45972e-05	0.0267287	2.29672e-05	31.7509	0.903608	0.102454	1
CG8314	5550	18160444	FBtr0087268 // CG8314 // CG8314 gene product from transcript CG8314-RA // 52D9-52D9 //	FBtr0087268	1.29156	0.000205807	0.00185488	1	0.00095525	17.7879	1.12811	0.228313	1
	129	18130245	---	---	1.29122	0.0153725	0.0542274	1	0.0279267	2.60641	0.494376	0.682835	1
Teh4	8328	18176307	FBtr0301645 // Teh4 // tipE homolog 4 // 64A9-64A9 // 38501 /// NM_139609 // Teh4 // ti	FBtr0301645	1.29121	7.57981e-05	0.000845644	1	0.0004355	29.4117	1.54104	0.188624	1
His1:CG33855	1530	18137266	NM_001032198 // His1:CG33855 // CG33855 gene product from transcript CG33855-RA // 39E1	NM_001032198	1.29101	0.000663886	0.00464464	1	0.00239196	16.4321	1.32379	0.290021	1
His1:CG33855	1533	18137274	NM_001032198 // His1:CG33855 // CG33855 gene product from transcript CG33855-RA // 39E1	NM_001032198	1.29101	0.000663886	0.00464464	1	0.00239196	16.4321	1.32379	0.290021	1
His1:CG33855	1536	18137282	NM_001032198 // His1:CG33855 // CG33855 gene product from transcript CG33855-RA // 39E1	NM_001032198	1.29101	0.000663886	0.00464464	1	0.00239196	16.4321	1.32379	0.290021	1
TFAM	12264	18198470	FBtr0083949 // TFAM // mitochondrial transcription factor A // 92F2-92F2 // 42433 /// F	FBtr0083949	1.291	1.50145e-05	0.000233397	0.214579	0.000120198	15.3351	0.60627	0.142325	1
CR43372	13171	18203516	NR_048450 // CR43372 // ncRNA // 93E4-93E4 // 12798502	NR_048450	1.29098	0.0246722	0.078255	1	0.0403008	4.74577	1.07222	0.813353	1
CG10513	12443	18199500	FBtr0114505 // CG10513 // CG10513 gene product from transcript CG10513-RB // 96C9-96C9	FBtr0114505	1.29067	0.0130054	0.0475098	1	0.0244672	18.4569	3.29301	0.642299	1
CG33229	7586	18171743	FBtr0072499 // CG33229 // CG33229 gene product from transcript CG33229-RA // 61B2-61B2	FBtr0072499	1.29064	1.22711e-07	5.86047e-06	0.00192032	3.0181e-06	20.3834	0.391926	0.0692199	1
CG8483	12021	18197153	FBtr0082782 // CG8483 // CG8483 gene product from transcript CG8483-RA // 87E2-87E2 //	FBtr0082782	1.29063	0.0022424	0.0119259	1	0.00614173	73.3602	7.84625	0.385038	1
CG14292	12215	18198204	FBtr0083725 // CG14292 // CG14292 gene product from transcript CG14292-RA // 91D4-91D4	FBtr0083725	1.29044	6.09844e-05	0.00071921	0.833851	0.000370388	13.0914	0.656402	0.180504	1
CG6683	8472	18177040	FBtr0076655 // CG6683 // CG6683 gene product from transcript CG6683-RA // 66D5-66D5 //	FBtr0076655	1.29036	0.0695837	0.170789	1	0.0879549	3.11776	1.1327	1.3079	1
Cdk5alpha	2104	18140581	FBtr0331670 // Cdk5alpha // Cdk5 activator-like protein // 31D1-31D3 // 34385 /// NM_00	FBtr0331670	1.29025	0.00111425	0.00690383	1	0.00355542	5.62797	0.507115	0.324382	1
CR43856	3288	18146863	NR_073776 // CR43856 // ncRNA // 35B8-35B8 // 14462767	NR_073776	1.29025	0.00308365	0.0154013	1	0.00793155	10.4324	1.20873	0.417108	1
CG5599	14142	18209010	FBtr0073964 // CG5599 // CG5599 gene product from transcript CG5599-RA // 13A10-13A10 /	FBtr0073964	1.29019	0.000135501	0.00132876	1	0.000684304	11.5059	0.667508	0.208851	1
CG14853	10169	18186312	FBtr0082960 // CG14853 // CG14853 gene product from transcript CG14853-RB // 88C9-88C9	FBtr0082960	1.29008	0.000200604	0.00181802	1	0.000936267	54.1673	3.38756	0.22514	1
ph-d	14745	18212745	FBtr0112843 // ph-d // polyhomeotic distal // 2D2-2D2|1-0.5 cM // 44889 /// NM_00110339	FBtr0112843	1.28973	0.00020801	0.00187267	1	0.00096441	5.89844	0.37072	0.226262	1
lcs	14960	18214077	FBtr0077220 // lcs // la costa // 20A1-20A1 // 33120 /// NM_078712 // lcs // la costa /	FBtr0077220	1.28966	0.000888529	0.00579154	1	0.0029826	566.732	48.3139	0.3069	1
NetA	14814	18213082	FBtr0308337 // NetA // Netrin-A // 12F1-12F2 // 32398 /// FBtr0073942 // NetA // Netrin	FBtr0308337	1.28947	0.001252	0.00757189	1	0.00389947	10.8995	1.00441	0.331746	1
TTLL3A	2390	18142134	FBtr0079305 // TTLL3A // Tubulin tyrosine ligase-like 3A // 27A2-27A2 // 33947 /// NM_1	FBtr0079305	1.28912	0.124218	0.262356	1	0.135112	2.78754	1.43893	1.85832	1
CG15529	10692	18189156	FBtr0085567 // CG15529 // CG15529 gene product from transcript CG15529-RA // 99D9-99E1	FBtr0085567	1.28906	0.00383391	0.0182814	1	0.00941479	15.5113	1.89174	0.439051	1
	9392	18181825	---	---	1.28875	0.166219	0.322135	1	0.165897	0.947087	0.609268	2.31591	1
Alk	5896	18162316	FBtr0331926 // Alk // CG8250 gene product from transcript CG8250-RB // 53C12-53C13 // 5	FBtr0331926	1.28821	0.000467338	0.0035661	1	0.00183652	10.1661	0.74654	0.264363	1
CG13962	2721	18144038	FBtr0332245 // CG13962 // CG13962 gene product from transcript CG13962-RB // 38A4-38A4	FBtr0332245	1.2882	0.119618	0.25545	1	0.131555	3.52253	1.761	1.79973	1
CG6540	14253	18209635	FBtr0074601 // CG6540 // CG6540 gene product from transcript CG6540-RA // 17C7-17C7 //	FBtr0074601	1.28804	0.0548081	0.142813	1	0.0735475	4.048	1.27967	1.13805	1
Su(Ste):CR42436	13431	18205077	NR_026630 // Su(Ste):CR42436 // ncRNA // --- // 7354389	NR_026630	1.28768	0.279687	0.46233	1	0.238097	0.923454	0.989065	3.85578	1
CG9836	11855	18196101	FBtr0081930 // CG9836 // CG9836 gene product from transcript CG9836-RA // 85B2-85B2 //	FBtr0081930	1.28759	0.000131295	0.00130115	1	0.000670082	19.8695	1.12776	0.20433	1
CG8745	8637	18177947	FBtr0075801 // CG8745 // CG8745 gene product from transcript CG8745-RA // 70C5-70C5 //	FBtr0075801	1.28725	0.00345827	0.0168194	1	0.00866186	9.49521	1.11365	0.422229	1
Ime4	10467	18187899	NM_142947 // Ime4 // Inducer of meiosis 4 // 95D8-95D8 // 42844 /// FBtr0084532 // Ime4	NM_142947	1.28709	0.00199901	0.0109203	1	0.00562388	13.0886	1.33103	0.366097	1
Lip3	11599	18194787	FBtr0082771 // Lip3 // CG8823 gene product from transcript CG8823-RA // 87E8-87E8 // 41	FBtr0082771	1.28698	0.0732164	0.177622	1	0.0914738	2.38406	0.872601	1.31765	1
Gyk	8136	18175228	NM_079916 // Gyk // Glycerol kinase // 61B2-61B2 // 43913 /// FBtr0072529 // Gyk // Gly	NM_079916	1.28686	2.11625e-05	0.000309736	0.299873	0.000159512	11.7338	0.478938	0.146941	1
l(2)37Cc	1905	18139237	FBtr0081164 // l(2)37Cc // lethal (2) 37Cc // 37C1-37C1 // 49168 /// NM_057259 // l(2)3	FBtr0081164	1.28675	0.000179389	0.00166133	1	0.000855575	26.1679	1.56885	0.215832	1
	148	18130283	---	---	1.28671	0.404731	0.593324	1	0.305558	1.50609	2.73615	6.54021	1
scaRNA:mgU5-38	11146	18191845	NR_048460 // scaRNA:mgU5-38 // ncRNA // 94A1-94A1 // 12798508	NR_048460	1.28653	0.15703	0.309659	1	0.159472	1.40427	0.85077	2.18104	1
CG34351	1602	18137535	FBtr0112561 // CG34351 // CG34351 gene product from transcript CG34351-RC // 25A3-25A3	FBtr0112561	1.28644	0.000121073	0.00121834	1	0.000627437	23.8923	1.32607	0.199807	1
CG11399	8885	18179210	FBtr0078277 // CG11399 // CG11399 gene product from transcript CG11399-RB // 77E6-77E6	FBtr0078277	1.28643	3.13455e-06	6.86002e-05	0.0466042	3.53286e-05	30.7678	0.922034	0.107883	1
5PtaseI	13023	18202625	FBtr0299662 // 5PtaseI // CG42283 gene product from transcript CG42283-RB // 96B17-96B1	FBtr0299662	1.28639	0.00141233	0.00832807	1	0.0042889	5.63889	0.524641	0.334943	1
gce	14555	18211557	NM_001272638 // gce // germ cell-expressed bHLH-PAS // 13B6-13B6 // 32457 /// FBtr03103	NM_001272638	1.28628	2.6061e-05	0.000365436	0.366909	0.000188197	16.4117	0.691412	0.151665	1
CG43353	3213	18146605	FBtr0307102 // CG43353 // CG43353 gene product from transcript CG43353-RA // 36F2-36F2	FBtr0307102	1.2862	0.0527171	0.138939	1	0.0715525	3.04156	0.932473	1.10368	1
elk	3416	18147839	FBtr0086802 // elk // eag-like K[+] channel // 54F4-55A2 // 37047 /// NM_057661 // elk	FBtr0086802	1.28616	0.00134018	0.00799211	1	0.00411588	3.88205	0.356201	0.330321	1
U2A	5255	18158792	FBtr0088941 // U2A // CG1406 gene product from transcript CG1406-RA // 43E9-43E9 // 357	FBtr0088941	1.28567	0.024938	0.0788987	1	0.0406323	1.49994	0.329421	0.790642	1
Atg12	7057	18169043	FBtr0300011 // Atg12 // Autophagy-specific gene 12 // 68F5-68F5 // 39383 /// NM_140294	FBtr0300011	1.28551	0.00380548	0.0181617	1	0.00935316	7.43594	0.885454	0.428679	1
Obp19a	14311	18209985	NM_167700 // Obp19a // Odorant-binding protein 19a // 19D1-19D1 // 33037 /// FBtr030716	NM_167700	1.28545	0.00534316	0.0236152	1	0.0121617	23.5607	3.08428	0.471267	1
CG4980	12526	18199926	FBtr0085269 // CG4980 // CG4980 gene product from transcript CG4980-RA // 98B6-98B6 //	FBtr0085269	1.28545	0.0150407	0.0532871	1	0.0274425	3.33403	0.605747	0.65407	1
mmd	15780	18218100	FBtr0307540 // mmd // mind-meld // 14A1-14A3 // 32561 /// NM_001258775 // mmd // mind-m	FBtr0307540	1.28544	4.82117e-05	0.000593001	0.664248	0.000305391	9.80919	0.457406	0.167869	1
dgrn	9859	18184707	FBtr0078638 // dgrn // degringolade // 83C4-83C4 // 40725 /// FBtr0078639 // dgrn // de	FBtr0078638	1.28542	0.000244131	0.00214462	1	0.00110446	11.119	0.702506	0.227451	1
mRpS7	1023	18134760	NM_001273410 // mRpS7 // mitochondrial ribosomal protein S7 // 31D11-31D11 // 34412 ///	NM_001273410	1.28531	1.49617e-06	3.89481e-05	0.0225832	2.0058e-05	23.9369	0.63698	0.0957988	1
CG42521	9274	18181075	FBtr0300668 // CG42521 // CG42521 gene product from transcript CG42521-RA // 67E5-67E5	FBtr0300668	1.28531	0.0189705	0.0638733	1	0.0328943	79.121	15.6151	0.710487	1
CG42832	7801	18173060	FBtr0303851 // CG42832 // CG42832 gene product from transcript CG42832-RA // 68C15-68C1	FBtr0303851	1.28511	0.121928	0.259129	1	0.13345	0.750669	0.373131	1.78943	1
Slc45-1	8493	18177165	FBtr0332124 // Slc45-1 // Slc45 ortholog 1 // 67A3-67A3 // 39055 /// NM_001274689 // Sl	FBtr0332124	1.28507	0.010324	0.0396396	1	0.0204141	16.5471	2.64194	0.574785	1
CG1271	6778	18167447	FBtr0072989 // CG1271 // CG1271 gene product from transcript CG1271-RC // 63A5-63A5 //	FBtr0072989	1.28505	0.00386338	0.0183896	1	0.00947053	9.23453	1.10106	0.429238	1
RecQ5	8162	18175401	FBtr0075714 // RecQ5 // homolog of RecQ // 70E5-70E5 // 39594 /// NM_079346 // RecQ5 //	FBtr0075714	1.285	0.00151928	0.00881607	1	0.00454021	8.27888	0.777131	0.337928	1
Grip128	14920	18213811	FBtr0100271 // Grip128 // CG9201 gene product from transcript CG9201-RB // 13C4-13C4 //	FBtr0100271	1.28495	0.0019941	0.0109074	1	0.00561723	2.99826	0.300712	0.361063	1
CG11560	7056	18169040	FBtr0075993 // CG11560 // CG11560 gene product from transcript CG11560-RA // 68F4-68F4	FBtr0075993	1.2849	0.000475037	0.00361571	1	0.00186207	4.63274	0.334484	0.25992	1
CG31958	1421	18136906	FBtr0077495 // CG31958 // CG31958 gene product from transcript CG31958-RA // 24C4-24C4	FBtr0077495	1.28481	0.331905	0.51955	1	0.267565	1.144	1.50405	4.733	1
metro	5940	18162573	FBtr0088196 // metro // menage a trois // 47E1-47E1 // 36176 /// NM_136798 // metro //	FBtr0088196	1.28471	0.00011263	0.00114468	1	0.0005895	11.2011	0.606774	0.195016	1
CG7849	3611	18149102	FBtr0085977 // CG7849 // CG7849 gene product from transcript CG7849-RB // 42A9-42A9 //	FBtr0085977	1.2847	0.00469834	0.0214148	1	0.0110284	4.52393	0.568267	0.452209	1
unc-5	3911	18150795	FBtr0087382 // unc-5 // CG8166 gene product from transcript CG8166-RA // 51F9-51F11 //	FBtr0087382	1.28452	0.000319307	0.00266448	1	0.00137219	8.49371	0.563309	0.238755	1
Myo95E	12390	18199196	NM_206555 // Myo95E // Myosin 95E // 95E6-95E6 // 2768680 /// NM_001032037 // Myo95E //	NM_206555	1.28425	5.36626e-06	0.000105217	0.0789168	5.4186e-05	15.5964	0.501239	0.115698	1
nkd	7959	18174063	FBtr0075039 // nkd // naked cuticle // 75F2-75F4|3-47 cM // 44843 /// NM_080049 // nkd	FBtr0075039	1.28422	0.000132226	0.00130562	1	0.000672386	19.8639	1.1057	0.200388	1
CG32712	15626	18217462	FBtr0300386 // CG32712 // CG32712 gene product from transcript CG32712-RB // 7E9-7E9 //	FBtr0300386	1.28422	0.0258239	0.0810262	1	0.0417279	41.1114	9.0731	0.794503	1
CG41518	13458	18205148	FBtr0302253 // CG41518 // CG41518 gene product from transcript CG41518-RB // --- // 574	FBtr0302253	1.28417	0.0949077	0.21542	1	0.11094	12.696	5.31966	1.50841	1
CG8801	5172	18158175	FBtr0088554 // CG8801 // CG8801 gene product from transcript CG8801-RA // 45D2-45D3 //	FBtr0088554	1.28404	4.25167e-06	8.75103e-05	0.0628244	4.50672e-05	26.9892	0.835281	0.111415	1
snoRNA:Psi18S-920	7652	18172018	NR_003866 // snoRNA:Psi18S-920 // ncRNA // 68E1-68E1 // 5740838	NR_003866	1.28386	0.0289849	0.0883953	1	0.0455229	2.8947	0.668014	0.830777	1
	7653	18172019	---	---	1.28386	0.0289849	0.0883953	1	0.0455229	2.8947	0.668014	0.830777	1
CG42322	11085	18191391	FBtr0305057 // CG42322 // CG42322 gene product from transcript CG42322-RJ // 92F12-92F1	FBtr0305057	1.2838	5.27773e-05	0.000640469	0.725407	0.000329837	12.4943	0.586054	0.16886	1
	6538	18166001	---	---	1.28367	0.2288	0.401816	1	0.206932	0.709287	0.593165	3.01062	1
CG10092	9919	18185018	FBtr0081752 // CG10092 // CG10092 gene product from transcript CG10092-RB // 84E4-84E4	FBtr0081752	1.28355	0.00961969	0.0375544	1	0.0193402	3.51901	0.544052	0.556574	1
CG31051	12758	18201074	FBtr0085296 // CG31051 // CG31051 gene product from transcript CG31051-RA // 98D3-98D3	FBtr0085296	1.28347	5.67762e-05	0.000678405	0.778183	0.000349374	8.28045	0.392681	0.170721	1
Muc96D	12853	18201658	FBtr0084845 // Muc96D // Mucin 96D // 96D4-96D4 // 318737 /// NM_170227 // Muc96D // Mu	FBtr0084845	1.28338	0.00107264	0.0067053	1	0.00345318	7.75535	0.663954	0.308205	1
	13292	18204401	---	---	1.28319	0.000603624	0.00429483	1	0.00221181	4.15704	0.312594	0.270707	1
CG34276	11010	18190904	FBtr0332436 // CG34276 // CG34276 gene product from transcript CG34276-RB // 89A8-89A8	FBtr0332436	1.28316	0.0481245	0.129768	1	0.0668298	6.11448	1.75959	1.03599	1
CG31097	12771	18201178	FBtr0290052 // CG31097 // CG31097 gene product from transcript CG31097-RB // 96D1-96D1	FBtr0290052	1.28316	0.0256212	0.0804984	1	0.0414561	5.16209	1.12818	0.786788	1
CG32532	15577	18217179	FBtr0074778 // CG32532 // CG32532 gene product from transcript CG32532-RA // 18C8-18C8	FBtr0074778	1.28308	0.0247702	0.0784591	1	0.0404059	2.36228	0.509154	0.775925	1
Zfrp8	3497	18148372	NM_138046 // Zfrp8 // Zinc finger protein RP-8 // 60B11-60B12 // 45021 /// FBtr0072253	NM_138046	1.28298	0.000564005	0.00407873	1	0.00210052	7.75989	0.574283	0.266424	1
CG17906	964	18134425	FBtr0079762 // CG17906 // CG17906 gene product from transcript CG17906-RA // 29F7-29F7	FBtr0079762	1.28289	0.110301	0.240525	1	0.123868	4.79188	2.19396	1.64826	1
CG17075	2180	18141020	FBtr0308252 // CG17075 // CG17075 gene product from transcript CG17075-RB // 21B6-21B7	FBtr0308252	1.28287	0.00289326	0.0146068	1	0.0075224	7.82156	0.851532	0.391932	1
DopR2	11546	18194407	NM_170420 // DopR2 // Dopamine receptor 2 // 99B5-99B6 // 43484 /// NM_079824 // DopR2	NM_170420	1.28274	7.5272e-05	0.000841499	1	0.000433366	14.6462	0.727481	0.178813	1
moi	11108	18191582	FBtr0299938 // moi // modigliani // 90F11-90F11 // 7354473 /// FBtr0299939 // tatl // t	FBtr0299938	1.28272	0.000823955	0.00547193	1	0.00281801	8.02148	0.644112	0.289074	1
moi	11134	18191750	FBtr0299938 // moi // modigliani // 90F11-90F11 // 7354473 /// FBtr0299939 // tatl // t	FBtr0299938	1.28272	0.000823955	0.00547193	1	0.00281801	8.02148	0.644112	0.289074	1
CG5693	1292	18136166	FBtr0081026 // CG5693 // CG5693 gene product from transcript CG5693-RA // 36E3-36E3 //	FBtr0081026	1.28258	0.000597308	0.00425935	1	0.00219354	57.8624	4.32469	0.269068	1
wac	6691	18166915	FBtr0332106 // wac // wee Augmin // 61B3-61B3 // 38044 /// NM_001274265 // wac // wee A	FBtr0332106	1.28257	0.00292831	0.0147655	1	0.00760412	6.63204	0.722961	0.392437	1
hig	4970	18156677	FBtr0100119 // hig // hikaru genki // 45B7-45B8 // 35949 /// NM_001014514 // hig // hik	FBtr0100119	1.28236	1.03098e-05	0.000174953	0.149064	9.00994e-05	70.9864	2.50203	0.126888	1
CG1402	13939	18208043	FBtr0300019 // CG1402 // CG1402 gene product from transcript CG1402-RB // 7C1-7C1 // 31	FBtr0300019	1.28224	0.00514608	0.0229618	1	0.0118252	4.22817	0.536711	0.456973	1
	160	18130307	---	---	1.28213	0.0260765	0.0816538	1	0.0420511	4.1901	0.916302	0.787258	1
AttA	3430	18147926	FBtr0087437 // AttA // Attacin-A // 51C1-51C1 // 36636 /// NM_079021 // AttA // Attacin	FBtr0087437	1.28197	0.291874	0.47554	1	0.2449	0.915204	0.996837	3.92111	1
CG10754	8608	18177821	FBtr0075944 // CG10754 // CG10754 gene product from transcript CG10754-RA // 69E4-69E4	FBtr0075944	1.28194	0.00113965	0.00703	1	0.0036204	4.32907	0.372477	0.309747	1
CR43639	1804	18138616	NR_073772 // CR43639 // ncRNA // 35A3-35A3 // 14462764 /// NR_073773 // CR43639 // ncRN	NR_073772	1.28175	0.0053201	0.0235297	1	0.0121177	2.34629	0.29975	0.459916	1
Fbp2	349	18130846	FBtr0079808 // Fbp2 // Fat body protein 2 // 30B3-30B3 // 34259 /// NM_078798 // Fbp2 /	FBtr0079808	1.2816	0.175625	0.334175	1	0.172098	230.509	148.582	2.32049	1
Las	8191	18175581	NM_079459 // Las // Lipoic acid synthase // 77C2-77C3 // 40259 /// FBtr0290266 // Las /	NM_079459	1.28159	4.75928e-05	0.000586272	0.655895	0.000301926	13.7853	0.626143	0.163515	1
CG1463	15209	18215263	FBtr0073657 // CG1463 // CG1463 gene product from transcript CG1463-RA // 11B3-11B3 //	FBtr0073657	1.28149	0.00426768	0.0199248	1	0.0102611	6.09009	0.729886	0.431453	1
shakB	15747	18217897	FBtr0309370 // shakB // shaking B // 19E3-19E5 // 33062 /// NM_001258859 // shakB // sh	FBtr0309370	1.28131	2.03188e-07	8.52554e-06	0.00316094	4.39059e-06	20.6462	0.401881	0.0700747	1
Lin29	13337	18204828	FBtr0307045 // Lin29 // CG2052 gene product from transcript CG2052-RC // 102B6-102B7 //	FBtr0307045	1.28127	0.000745457	0.00506913	1	0.00261057	11.0442	0.859422	0.280141	1
CG14509	12554	18200066	NM_001276131 // CG14509 // CG14509 gene product from transcript CG14509-RD // 98F13-99A	NM_001276131	1.28127	7.47955e-07	2.27764e-05	0.0114209	1.17297e-05	17.8327	0.417824	0.0843489	1
Pcp	389	18131061	FBtr0079388 // Pcp // Pupal cuticle protein // 27D4-27D4 // 33985 /// NM_057325 // Pcp	FBtr0079388	1.28126	0.0502202	0.133915	1	0.0689653	3.82398	1.11003	1.04501	1
CG17068	15455	18216548	FBtr0077341 // CG17068 // CG17068 gene product from transcript CG17068-RA // 19C1-19C1	FBtr0077341	1.28125	0.0214155	0.0700068	1	0.036053	4.01844	0.809242	0.724976	1
Nup44A	3669	18149457	FBtr0088860 // Nup44A // Nucleoporin 44A // 44A2-44A2 // 35762 /// FBtr0088861 // Nup44	FBtr0088860	1.28119	0.000426495	0.00332121	1	0.0017104	14.3112	0.986923	0.248261	1
CG5830	8694	18178217	FBtr0333579 // CG5830 // CG5830 gene product from transcript CG5830-RA // 72C1-72C2 //	FBtr0333579	1.28114	2.99521e-08	2.17565e-06	0.000475611	1.12045e-06	41.6969	0.624587	0.0539252	1
brp	4714	18154898	FBtr0305060 // brp // bruchpilot // 45E3-45F1 // 35977 /// NM_001259299 // brp // bruch	FBtr0305060	1.281	6.78533e-06	0.000126019	0.0991685	6.48989e-05	19.0371	0.622123	0.117646	1
snoRNA:Me18S-A1597	4687	18154674	NR_003837 // snoRNA:Me18S-A1597 // ncRNA // 60C4-60C4 // 5740670	NR_003837	1.28096	0.116665	0.250983	1	0.129255	1.60628	0.754569	1.69114	1
CG12325	3761	18150006	FBtr0088227 // CG12325 // CG12325 gene product from transcript CG12325-RA // 47C1-47C1	FBtr0088227	1.28092	0.00323878	0.015995	1	0.0082373	4.34599	0.481493	0.398845	1
CG31712	2854	18144781	FBtr0331636 // CG31712 // CG31712 gene product from transcript CG31712-RA // 30F1-30F1	FBtr0331636	1.2809	1.33713e-07	6.21786e-06	0.00208987	3.20216e-06	21.9596	0.402269	0.065947	1
CG7110	1121	18135262	FBtr0080500 // CG7110 // CG7110 gene product from transcript CG7110-RB // 34B10-34B11 /	FBtr0080500	1.28077	0.0109686	0.0414803	1	0.0213621	31.4722	4.98915	0.570691	1
	9691	18183723	---	---	1.28066	2.95589e-09	4.2321e-07	4.75802e-05	2.1795e-07	35.64	0.393742	0.0397719	1
	16295	18220368	---	---	1.28063	0.219834	0.39065	1	0.201182	2.71139	2.13662	2.83686	1
so	3352	18147342	FBtr0088970 // so // sine oculis // 43B3-43C1|2-57.1 cM // 35662 /// NM_057385 // so //	FBtr0088970	1.28056	1.08634e-06	3.05711e-05	0.0164956	1.57439e-05	15.6455	0.385434	0.0886875	1
Lcp2	4919	18156282	FBtr0333556 // Lcp2 // Larval cuticle protein 2 // 44C6-44C6 // 35818 /// NM_001273873	FBtr0333556	1.2805	0.0908063	0.207816	1	0.107024	1.79648	0.715904	1.43462	1
wech	6221	18164154	NM_165534 // wech // CG42396 gene product from transcript CG42396-RC // 43C5-43C5 // 44	NM_165534	1.28046	0.000831993	0.00551352	1	0.00283942	9.04638	0.717716	0.285615	1
Spn27A	2170	18140954	FBtr0333351 // Spn27A // Serpin 27A // 26F6-26F6 // 45815 /// FBtr0079321 // Spn27A //	FBtr0333351	1.2804	8.82261e-06	0.000153521	0.127944	7.90622e-05	10.282	0.349082	0.122223	1
CG34354	11030	18190998	FBtr0304917 // CG34354 // CG34354 gene product from transcript CG34354-RA // 98C2-98C2	FBtr0304917	1.28032	0.00259463	0.0133484	1	0.00687435	9.35736	0.974514	0.374919	1
	140	18130267	---	---	1.28031	0.287709	0.471059	1	0.242592	1.81328	1.91996	3.8118	1
CG3376	4262	18152714	FBtr0072265 // CG3376 // CG3376 gene product from transcript CG3376-RB // 60C4-60C4 //	FBtr0072265	1.28024	0.000589149	0.00421574	1	0.00217107	8.27628	0.607729	0.264349	1
CG43367	7864	18173393	FBtr0307311 // CG43367 // CG43367 gene product from transcript CG43367-RE // 64A10-64A1	FBtr0307311	1.28009	0.000339362	0.00278532	1	0.00143442	4.23261	0.276455	0.235135	1
CG32115	9030	18179912	FBtr0075904 // CG32115 // CG32115 gene product from transcript CG32115-RA // 69F1-69F1	FBtr0075904	1.28009	0.0251946	0.0794946	1	0.0409392	40.3238	8.58682	0.766608	1
CG14609	9905	18184948	FBtr0081573 // CG14609 // CG14609 gene product from transcript CG14609-RA // 84D2-84D2	FBtr0081573	1.27973	0.00029627	0.00250038	1	0.00128768	8.92617	0.565776	0.228182	1
mir-1009	6299	18164623	NR_048197 // mir-1009 // mir-1009 stem loop // 60B1-60B1 // 12797862 /// FBtr0304416 //	NR_048197	1.2797	0.0835135	0.195535	1	0.100699	1.38924	0.523875	1.35754	1
CG1552	15159	18214998	FBtr0073396 // CG1552 // CG1552 gene product from transcript CG1552-RB // 10A3-10A3 //	FBtr0073396	1.27965	2.63606e-07	1.02552e-05	0.00408502	5.28134e-06	37.6506	0.752217	0.0719241	1
mRpL13	2680	18143812	NM_078874 // mRpL13 // mitochondrial ribosomal protein L13 // 37B1-37B1 // 35145 /// FB	NM_078874	1.27964	0.0425577	0.118114	1	0.0608277	1.61653	0.42945	0.95638	1
CG15870	5459	18160020	FBtr0300670 // CG15870 // CG15870 gene product from transcript CG15870-RA // 49F4-49F4	FBtr0300670	1.27963	0.00889003	0.035262	1	0.0181597	43.1685	6.35064	0.529606	1
DJ-1alpha	5487	18160148	FBtr0087615 // DJ-1alpha // CG6646 gene product from transcript CG6646-RA // 50C9-50C9	FBtr0087615	1.27957	0.0999343	0.223872	1	0.115292	2.96444	1.24654	1.5138	1
ras	13569	18205752	NM_167240 // ras // raspberry // 9E1-9E2 // 43873 /// FBtr0071495 // ras // raspberry /	NM_167240	1.27954	1.56756e-05	0.000241025	0.223703	0.000124126	17.9581	0.666008	0.133512	1
serp	9282	18181110	FBtr0074953 // serp // serpentine // 76C2-76C2 // 40150 /// NM_168811 // serp // serpen	FBtr0074953	1.27943	1.50744e-06	3.91166e-05	0.0227474	2.01448e-05	980.578	25.1774	0.0924338	1
	255	18130497	---	---	1.27942	0.413089	0.600876	1	0.309447	2.35962	4.24746	6.48021	1
CG5214	10055	18185681	FBtr0082358 // CG5214 // CG5214 gene product from transcript CG5214-RA // 86D9-86D9 //	FBtr0082358	1.27937	1.15233e-06	3.21511e-05	0.0174865	1.65576e-05	29.1204	0.718201	0.0887874	1
CG8206	14166	18209138	FBtr0074085 // CG8206 // CG8206 gene product from transcript CG8206-RA // 13E12-13E12 /	FBtr0074085	1.27933	4.38441e-06	8.9453e-05	0.0647276	4.60677e-05	15.9482	0.481485	0.108686	1
CG15452	15467	18216615	FBtr0077292 // CG15452 // CG15452 gene product from transcript CG15452-RA // 19E2-19E2	FBtr0077292	1.27922	0.025149	0.0793967	1	0.0408888	5.81361	1.23031	0.761852	1
RunxA	15735	18217859	FBtr0308028 // RunxA // CG34145 gene product from transcript CG34145-RB // 19D3-19E1 //	FBtr0308028	1.27895	0.0445026	0.122182	1	0.0629228	2.11459	0.571028	0.97215	1
CG13188	3791	18150174	FBtr0088040 // CG13188 // CG13188 gene product from transcript CG13188-RB // 48D3-48D5	FBtr0088040	1.27881	0.0115794	0.0433425	1	0.0223211	417.813	66.5971	0.57382	1
vri	494	18131732	FBtr0079071 // vri // vrille // 25D4-25D5|2-17 cM // 33759 /// NM_057843 // vri // vril	FBtr0079071	1.27869	0.00148312	0.00865481	1	0.00445716	8.08243	0.724974	0.322911	1
kz	14671	18212283	FBtr0070419 // kz // kurz // 2F1-2F1|1-0.9 cM // 31205 /// NM_057243 // kz // kurz // 2	FBtr0070419	1.27868	0.0511044	0.135676	1	0.0698722	2.25859	0.650514	1.03686	1
CG15881	7271	18170079	FBtr0074879 // CG15881 // CG15881 gene product from transcript CG15881-RB // 76C6-76C6	FBtr0074879	1.27867	0.000417327	0.00327167	1	0.00168489	13.3675	0.903138	0.243224	1
CG1695	14314	18209995	FBtr0332936 // CG1695 // CG1695 gene product from transcript CG1695-RC // 19D1-19D1 //	FBtr0332936	1.27862	0.00125127	0.00757189	1	0.00389947	4.07593	0.351009	0.310023	1
	16077	18219567	---	---	1.27838	0.0151457	0.0535874	1	0.0275971	2.71842	0.473612	0.627203	1
	10678	18189082	---	---	1.27822	0.00128427	0.00773501	1	0.00398348	5.17737	0.44746	0.311134	1
CG9306	2613	18143476	FBtr0080472 // CG9306 // CG9306 gene product from transcript CG9306-RA // 34B8-34B8 //	FBtr0080472	1.27815	0.00392416	0.0185922	1	0.00957486	7.13023	0.81755	0.412775	1
Hk	15877	18218833	NM_001258680 // Hk // Hyperkinetic // 9B5-9B5|1-30.5 cM // 31955 /// NM_001258684 // Hk	NM_001258680	1.2781	0.000217227	0.0019445	1	0.00100141	5.98187	0.35268	0.21225	1
Pvf3	3040	18145648	FBtr0112611 // Pvf3 // PDGF- and VEGF-related factor 3 // 27E2-27E3 // 33995 /// NM_001	FBtr0112611	1.27798	0.00326572	0.0160939	1	0.00828826	5.15719	0.562058	0.392347	1
unc-13	13301	18204434	FBtr0308805 // unc-13 // CG2999 gene product from transcript CG2999-RD // 102E5-102F1 /	FBtr0308805	1.27797	1.43206e-06	3.75187e-05	0.0216266	1.93219e-05	24.5031	0.618583	0.0908824	1
CTCF	8427	18176812	FBtr0076878 // CTCF // CG8591 gene product from transcript CG8591-RA // 65F6-65F6 // 38	FBtr0076878	1.27784	0.000868092	0.00569493	1	0.00293285	7.65396	0.602969	0.283603	1
CG34393	3041	18145656	FBtr0112637 // CG34393 // CG34393 gene product from transcript CG34393-RA // 23D5-23D5	FBtr0112637	1.27763	0.000519015	0.00384861	1	0.00198201	11.4599	0.80541	0.25301	1
CG1942	3660	18149401	FBtr0088928 // CG1942 // CG1942 gene product from transcript CG1942-RA // 43E12-43E12 /	FBtr0088928	1.27757	0.139604	0.284934	1	0.146739	13.2251	6.91427	1.88213	1
CG14634	14371	18210291	FBtr0110804 // CG14634 // CG14634 gene product from transcript CG14634-RD // 1D1-1D1 //	FBtr0110804	1.27755	0.0635245	0.159515	1	0.0821491	2.07781	0.66363	1.1498	1
CG42240	14500	18211098	FBtr0290308 // CG42240 // CG42240 gene product from transcript CG42240-RB // 5F1-5F2 //	FBtr0290308	1.27749	3.88848e-05	0.000497787	0.539467	0.000256357	16.5979	0.708915	0.15376	1
Kif3C	13263	18204127	FBtr0089196 // Kif3C // CG17461 gene product from transcript CG17461-RA // 102F8-102F8	FBtr0089196	1.27727	0.0115419	0.0432476	1	0.0222722	25.401	4.00507	0.567626	1
mRpL2	7012	18168840	NM_079298 // mRpL2 // mitochondrial ribosomal protein L2 // 68A7-68A7 // 39253 /// FBtr	NM_079298	1.27726	0.00221689	0.0118133	1	0.00608376	6.05286	0.593899	0.353227	1
CG30154	4409	18153511	FBtr0086215 // CG30154 // CG30154 gene product from transcript CG30154-RA // 57A5-57A5	FBtr0086215	1.27711	0.00958848	0.0374678	1	0.0192957	63.6253	9.43469	0.533827	1
CG10208	12377	18199111	FBtr0084461 // CG10208 // CG10208 gene product from transcript CG10208-RA // 95B1-95B1	FBtr0084461	1.2771	0.00499838	0.02245	1	0.0115616	6.23951	0.760264	0.438648	1
	123	18130233	---	---	1.27702	0.410375	0.59816	1	0.308048	1.83505	3.21478	6.30674	1
CG10932	15073	18214591	FBtr0071143 // CG10932 // CG10932 gene product from transcript CG10932-RA // 7C1-7C1 //	FBtr0071143	1.277	0.0823896	0.193965	1	0.0998908	2.53021	0.930431	1.32383	1
scpr-C	10050	18185663	NM_141796 // scpr-C // SCP-containing protein C // 86D8-86D8 // 41348 /// FBtr0082351 /	NM_141796	1.27683	1.38318e-05	0.000219024	0.19822	0.000112796	18.2905	0.65308	0.128541	1
CG6106	14246	18209615	FBtr0074553 // CG6106 // CG6106 gene product from transcript CG6106-RA // 17A7-17A7 //	FBtr0074553	1.27665	0.00789954	0.0322159	1	0.0165909	8.96027	1.24658	0.500843	1
CG43885	7907	18173648	NM_001275125 // CG43885 // CG43885 gene product from transcript CG43885-RA // 76B6-76B6	NM_001275125	1.27605	0.00143904	0.00846107	1	0.00435739	5.81307	0.508994	0.315217	1
CG14417	15516	18216866	FBtr0070566 // CG14417 // CG14417 gene product from transcript CG14417-RA // 3C2-3C2 //	FBtr0070566	1.27585	0.0241239	0.076894	1	0.0395999	2.03826	0.415269	0.733452	1
CG10306	4132	18152066	FBtr0071670 // CG10306 // CG10306 gene product from transcript CG10306-RA // 57F8-57F8	FBtr0071670	1.27577	3.57917e-05	0.000468799	0.498536	0.000241428	10.1398	0.422219	0.149904	1
RpL3	11049	18191122	FBtr0082347 // RpL3 // Ribosomal protein L3 // 86D8-86D8 // 41347 /// NM_169377 // RpL3	FBtr0082347	1.27565	0.00378622	0.0180856	1	0.00931398	5.53984	0.618998	0.402249	1
	11050	18191123	---	---	1.27565	0.00378622	0.0180856	1	0.00931398	5.53984	0.618998	0.402249	1
CG8323	3874	18150591	FBtr0087521 // CG8323 // CG8323 gene product from transcript CG8323-RA // 50E1-50E1 //	FBtr0087521	1.27548	0.000839579	0.00554802	1	0.00285719	45.1568	3.47763	0.277244	1
Met	13555	18205631	FBtr0073521 // Met // Methoprene-tolerant // 10D1-10D1|1-35.4 cM // 32114 /// NM_078571	FBtr0073521	1.27496	0.000259765	0.00225047	1	0.00115898	5.74432	0.343915	0.215534	1
BBS4	3767	18150053	FBtr0088202 // BBS4 // CG13232 gene product from transcript CG13232-RA // 47D5-47D5 //	FBtr0088202	1.27481	0.0663386	0.164982	1	0.0849647	1.8143	0.582648	1.15611	1
drongo	2043	18140163	FBtr0302120 // drongo // CG3365 gene product from transcript CG3365-RH // 21E2-21E2 //	FBtr0302120	1.27431	9.53131e-05	0.00100089	1	0.00051545	8.2682	0.406458	0.176973	1
HmgD	3368	18147470	FBtr0071709 // HmgD // High mobility group protein D // 57F10-57F10 // 37481 /// NM_166	FBtr0071709	1.27421	0.00248143	0.0129316	1	0.0066597	22.1233	2.19044	0.356439	1
CG1578	15180	18215103	FBtr0073607 // CG1578 // CG1578 gene product from transcript CG1578-RA // 10E5-10E6 //	FBtr0073607	1.27401	2.48405e-06	5.76535e-05	0.037134	2.96911e-05	16.044	0.428948	0.0962489	1
CG15701	3935	18150990	FBtr0087131 // CG15701 // CG15701 gene product from transcript CG15701-RA // 52F11-53A1	FBtr0087131	1.27399	0.0435384	0.120121	1	0.0618613	4.18379	1.08326	0.932103	1
snoRNA:Psi18S-525j	1562	18137362	NR_003780 // snoRNA:Psi18S-525j // ncRNA // 38C6-38C6 // 5740137	NR_003780	1.27395	0.386551	0.575612	1	0.296436	1.15875	1.79527	5.57754	1
CG11714	8552	18177507	FBtr0076156 // CG11714 // CG11714 gene product from transcript CG11714-RC // 68C12-68C1	FBtr0076156	1.27372	5.73103e-06	0.000110439	0.0840963	5.68754e-05	26.4641	0.80373	0.109334	1
	2037	18140143	---	---	1.27339	0.00256815	0.0132676	1	0.00683271	16.6503	1.65428	0.357678	1
Clbn	11081	18191346	FBtr0301278 // Clbn // Caliban // 96C1-96C1 // 43018 /// NM_143084 // Clbn // Caliban /	FBtr0301278	1.27329	0.00633879	0.0271696	1	0.0139921	6.35468	0.809478	0.458579	1
	181	18130349	---	---	1.27321	0.364609	0.553029	1	0.284806	0.659716	0.92595	5.05281	1
CG9249	2756	18144213	FBtr0081500 // CG9249 // CG9249 gene product from transcript CG9249-RA // 39A6-39A6 //	FBtr0081500	1.27319	0.00172392	0.0097329	1	0.00501238	3.40803	0.306018	0.323256	1
CG34219	6163	18163706	FBtr0112412 // CG34219 // CG34219 gene product from transcript CG34219-RA // 44F7-44F7	FBtr0112412	1.27287	0.0211859	0.0694231	1	0.0357524	1.60989	0.305993	0.684254	1
mir-4941	7880	18173529	NR_048281 // mir-4941 // mir-4941 stem loop // 72D1-72D1 // 12797915 /// FBtr0075435 //	NR_048281	1.27284	4.75697e-05	0.000586272	0.655751	0.000301926	35.3079	1.51627	0.154599	1
CG42728	9312	18181336	FBtr0303076 // CG42728 // CG42728 gene product from transcript CG42728-RA // 71D4-71E1	FBtr0303076	1.27283	0.0356942	0.103518	1	0.0533112	42.4689	9.97887	0.845889	1
CG13511	4181	18152252	FBtr0309801 // CG13511 // CG13511 gene product from transcript CG13511-RC // 58F4-58F4	FBtr0309801	1.27252	0.0498288	0.133242	1	0.0686184	4.62376	1.26427	0.984345	1
CG33912	9158	18180532	FBtr0091916 // CG33912 // CG33912 gene product from transcript CG33912-RA // 77E4-77E4	FBtr0091916	1.27243	0.142887	0.289391	1	0.149034	0.551052	0.28363	1.85294	1
DopEcR	8341	18176383	NM_001014560 // DopEcR // Dopamine/Ecdysteroid receptor // 64B2-64B3 // 38539 /// FBtr0	NM_001014560	1.27243	3.41516e-05	0.000450989	0.476259	0.000232256	34.5525	1.39653	0.145503	1
cngl	15879	18218852	FBtr0308309 // cngl // CNG channel-like // 13C1-13C1 // 32468 /// NM_001258762 // cngl	FBtr0308309	1.27213	8.69612e-05	0.000937504	1	0.000482808	28.998	1.38187	0.171554	1
Ip259	543	18132099	FBtr0331641 // Ip259 // Intronic Protein 259 // 31E1-31E1 // 34419 /// NM_001273418 //	FBtr0331641	1.27195	0.000221682	0.00197755	1	0.00101842	11.4135	0.649311	0.204803	1
CHIP	566	18132232	FBtr0080027 // CHIP // CG5203 gene product from transcript CG5203-RA // 31E2-31E2 // 34	FBtr0080027	1.27179	0.00214497	0.0115203	1	0.00593288	9.8849	0.928425	0.338125	1
CG18467	3979	18151203	FBtr0086918 // CG18467 // CG18467 gene product from transcript CG18467-RA // 54B14-54B1	FBtr0086918	1.2717	0.0546588	0.142515	1	0.073394	1.21466	0.345751	1.02474	1
CG6550	5601	18160750	FBtr0086961 // CG6550 // CG6550 gene product from transcript CG6550-RA // 54B7-54B7 //	FBtr0086961	1.27161	0.00138118	0.0081947	1	0.00422021	4.21037	0.354728	0.303304	1
Cyp6a22	3444	18148016	NM_143818 // Cyp6a22 // CG10240 gene product from transcript CG10240-RA // 51C7-51D1 //	NM_143818	1.2715	0.00338634	0.0165583	1	0.00852743	14.5699	1.53766	0.379933	1
Pdfr	14524	18211309	NM_001258572 // Pdfr // Pigment-dispersing factor receptor // 3A4-3A6 // 31234 /// FBtr	NM_001258572	1.27138	2.46295e-06	5.7429e-05	0.0368308	2.95755e-05	24.1692	0.634383	0.0944914	1
CG1358	5249	18158759	FBtr0088948 // CG1358 // CG1358 gene product from transcript CG1358-RD // 43E3-43E5 //	FBtr0088948	1.27114	0.000124181	0.00124045	1	0.000638821	23.1035	1.16897	0.182151	1
nAcRalpha-30D	2492	18142800	NM_205952 // nAcRalpha-30D // nicotinic Acetylcholine Receptor alpha 30D // 30D1-30E1 /	NM_205952	1.27112	5.90306e-06	0.00011288	0.0865535	5.81323e-05	27.4172	0.822509	0.107999	1
	5037	18157151	---	---	1.27108	0.691728	0.823635	1	0.424166	0.238528	1.75922	26.5512	1
CG14395	10113	18185947	FBtr0310613 // CG14395 // CG14395 gene product from transcript CG14395-RD // 87C4-87C5	FBtr0310613	1.27101	0.116302	0.250368	1	0.128937	2.44075	1.07322	1.58295	1
Rrp46	10030	18185579	FBtr0082248 // Rrp46 // CG4043 gene product from transcript CG4043-RA // 86B4-86B4 // 4	FBtr0082248	1.27093	0.0211106	0.0692041	1	0.0356396	3.31432	0.621175	0.674717	1
snoRNA:Psi28S-3305b	10993	18190821	NR_003910 // snoRNA:Psi28S-3305b // ncRNA // 98D6-98D6 // 5740191	NR_003910	1.2709	0.0340943	0.100106	1	0.0515537	5.23263	1.19022	0.81886	1
CR40741	13403	18205008	NR_004016 // CR40741 // ribosomal RNA // --- // 5740241 /// NR_003989 // CR41609 // rib	NR_004016	1.27076	0.00992248	0.0384642	1	0.0198088	3.36924	0.484725	0.517923	1
Crtc	9178	18180633	NM_140744 // Crtc // CREB-regulated transcription coactivator // 74E4-74E5 // 39970 ///	NM_140744	1.27071	2.42756e-05	0.000346049	0.34263	0.000178213	32.8774	1.23927	0.135698	1
CG5885	2085	18140474	FBtr0079900 // CG5885 // CG5885 gene product from transcript CG5885-RA // 30E4-30E4 //	FBtr0079900	1.27068	0.00700372	0.0294929	1	0.0151887	2.84381	0.36689	0.464449	1
l(2)tid	3322	18147104	NM_206209 // l(2)tid // lethal (2) tumorous imaginal discs // 59F6-59F6 // 48844 /// FB	NM_206209	1.27063	0.00792372	0.0322843	1	0.0166262	4.50238	0.602964	0.482117	1
mir-314	7816	18173114	NR_048263 // mir-314 // mir-314 stem loop // 68D4-68D4 // 12798205 /// FBtr0304290 // M	NR_048263	1.27051	0.35605	0.544313	1	0.280317	0.847077	1.1263	4.78667	1
CR40565	13463	18205159	NR_004037 // CR40565 // ribosomal RNA // --- // 5740602	NR_004037	1.27033	0.0336366	0.0992417	1	0.0511088	4.7259	1.06471	0.81105	1
Or59a	5138	18157906	NM_079097 // Or59a // Odorant receptor 59a // 59E1-59E1 // 37711 /// FBtr0072023 // Or5	NM_079097	1.27013	0.0253634	0.0798575	1	0.041126	6.5805	1.31752	0.720777	1
nau	11372	18193278	FBtr0084472 // nau // nautilus // 95A10-95B1 // 42799 /// FBtr0301445 // nau // nautilu	FBtr0084472	1.26965	0.0476812	0.128869	1	0.0663668	2.75902	0.724752	0.945663	1
Task6	12038	18197231	FBtr0301654 // Task6 // CG9637 gene product from transcript CG9637-RD // 87F7-87F7 // 4	FBtr0301654	1.26959	0.00232761	0.0122711	1	0.00631953	4.58508	0.433316	0.34022	1
CG5466	10357	18187236	FBtr0083913 // CG5466 // CG5466 gene product from transcript CG5466-RA // 92F3-92F3 //	FBtr0083913	1.26941	7.59507e-06	0.00013698	0.110615	7.05436e-05	18.4686	0.570194	0.111145	1
snoRNA:Me18S-G1358b	11046	18191118	NR_003891 // snoRNA:Me18S-G1358b // ncRNA // 85D11-85D11 // 5740729	NR_003891	1.2694	0.0242344	0.0771813	1	0.0397478	6.44645	1.26158	0.704526	1
Glu-RIB	7896	18173587	NM_080016 // Glu-RIB // Glutamate receptor IB // 67A4-67A6 // 44484 /// NM_001274692 //	NM_080016	1.26937	0.00871397	0.0347155	1	0.0178782	2.95792	0.404629	0.492462	1
CG44153	2502	18142886	FBtr0113032 // CG44153 // CG44153 gene product from transcript CG44153-RB // 31A3-31B1	FBtr0113032	1.26919	0.00779151	0.0319391	1	0.0164484	2.84711	0.375721	0.475077	1
CG6758	4144	18152121	FBtr0071767 // CG6758 // CG6758 gene product from transcript CG6758-RA // 58C5-58C5 //	FBtr0071767	1.26919	0.000554062	0.00402503	1	0.00207286	10.7652	0.726279	0.242875	1
CG43371	6344	18164814	FBtr0307338 // CG43371 // CG43371 gene product from transcript CG43371-RA // 53E11-53E1	FBtr0307338	1.2689	9.60362e-05	0.00100739	1	0.0005188	5.54466	0.26346	0.171058	1
NepYr	9578	18182951	NM_079801 // NepYr // Neuropeptide Y receptor-like // 97D14-97E1 // 43253 /// FBtr00851	NM_079801	1.26875	0.0835357	0.195536	1	0.100699	1.67233	0.587534	1.26478	1
Sox100B	9728	18183919	FBtr0085735 // Sox100B // CG15552 gene product from transcript CG15552-RA // 100B2-100B	FBtr0085735	1.26866	0.00954878	0.0373395	1	0.0192296	23.5986	3.30757	0.504574	1
CG13850	12316	18198761	FBtr0084231 // CG13850 // CG13850 gene product from transcript CG13850-RA // 94A12-94A1	FBtr0084231	1.26848	0.00164172	0.00938898	1	0.00483526	8.21756	0.706937	0.309699	1
VhaM8.9	9982	18185331	FBtr0081978 // VhaM8.9 // CG8444 gene product from transcript CG8444-RA // 85D6-85D7 //	FBtr0081978	1.26847	0.00105695	0.00662247	1	0.00341052	8.03084	0.622516	0.279056	1
CG10339	5856	18162069	FBtr0072288 // CG10339 // CG10339 gene product from transcript CG10339-RA // 60B8-60B8	FBtr0072288	1.26845	0.000260482	0.00225402	1	0.0011608	8.34892	0.479286	0.206665	1
	10677	18189081	---	---	1.26832	0.155949	0.308053	1	0.158645	1.68759	0.905022	1.93061	1
	15826	18218548	---	---	1.26827	1.13931e-05	0.000188819	0.164233	9.72406e-05	7.277	0.238037	0.117759	1
CG13685	6908	18168289	FBtr0331171 // CG13685 // CG13685 gene product from transcript CG13685-RC // 66A11-66A1	FBtr0331171	1.26817	0.000107095	0.00109868	1	0.000565812	15.858	0.765208	0.173714	1
Tsp42Ek	3635	18149238	FBtr0305678 // Tsp42Ek // Tetraspanin 42Ek // 42E5-42E5 // 35621 /// NM_001259232 // Ts	FBtr0305678	1.26816	0.0151545	0.0535973	1	0.0276022	38.1974	6.22833	0.587003	1
	7037	18168963	---	---	1.26808	0.172109	0.329673	1	0.169779	2.1042	1.22161	2.09002	1
CG18294	8824	18178862	FBtr0074984 // CG18294 // CG18294 gene product from transcript CG18294-RA // 76B3-76B3	FBtr0074984	1.26784	0.141466	0.287619	1	0.148122	4.53525	2.24766	1.78416	1
CG2658	14868	18213482	FBtr0070503 // CG2658 // CG2658 gene product from transcript CG2658-RB // 3B2-3B2 // 31	FBtr0070503	1.26772	0.00139918	0.00827144	1	0.00425973	24.317	2.00289	0.296517	1
bigmax	12512	18199819	FBtr0085173 // bigmax // CG3350 gene product from transcript CG3350-RA // 97F1-97F1 //	FBtr0085173	1.2677	0.00119523	0.00731205	1	0.00376565	9.51816	0.755284	0.285667	1
	81	18130149	---	---	1.26747	0.177085	0.336286	1	0.173185	1.33635	0.791759	2.13292	1
CG18048	9887	18184852	FBtr0081712 // CG18048 // CG18048 gene product from transcript CG18048-RA // 83E4-83E4	FBtr0081712	1.26742	0.0382109	0.109302	1	0.0562898	1.17089	0.27362	0.841267	1
CG43066	4798	18155579	FBtr0304865 // CG43066 // CG43066 gene product from transcript CG43066-RA // 55D1-55D1	FBtr0304865	1.2674	7.43891e-07	2.27764e-05	0.0113661	1.17297e-05	38.4373	0.822592	0.0770431	1
St4	5489	18160160	NM_137074 // St4 // Sulfotransferase 4 // 50C20-50C20 // 36548 /// FBtr0087609 // St4 /	NM_137074	1.26734	0.136465	0.280377	1	0.144392	5.1633	2.48276	1.73105	1
CG6300	12238	18198347	FBtr0083798 // CG6300 // CG6300 gene product from transcript CG6300-RA // 92B2-92B2 //	FBtr0083798	1.26715	0.0716901	0.174648	1	0.0899422	2.8491	0.90771	1.14694	1
snoRNA:Psi28S-3316a	4613	18154342	NR_003811 // snoRNA:Psi28S-3316a // ncRNA // 57D11-57D11 // 5740438	NR_003811	1.2671	0.0153829	0.0542523	1	0.0279396	39.7201	6.46466	0.58592	1
CG12895	5362	18159466	FBtr0330615 // CG12895 // CG12895 gene product from transcript CG12895-RB // 47A7-47A7	FBtr0330615	1.26705	4.85996e-06	9.70921e-05	0.071591	5.00017e-05	14.2797	0.404462	0.101968	1
CG17715	1295	18136175	FBtr0111247 // CG17715 // CG17715 gene product from transcript CG17715-RG // --- // 335	FBtr0111247	1.26657	0.000477049	0.00361571	1	0.00186207	5.89626	0.378652	0.231188	1
slbo	4963	18156644	FBtr0072272 // slbo // slow border cells // 60C6-60C6 // 37889 /// NM_079119 // slbo //	FBtr0072272	1.26638	0.0145844	0.0520434	1	0.026802	14.93	2.37367	0.57235	1
Pdcd4	15237	18215397	NM_001272603 // Pdcd4 // Programmed cell death 4 ortholog // 12B4-12B10 // 32337 /// FB	NM_001272603	1.26614	0.00326527	0.0160939	1	0.00828826	10.7521	1.08457	0.363131	1
b6	13705	18206737	FBtr0070272 // b6 // CG3100 gene product from transcript CG3100-RA // 2B7-2B7 // 31124	FBtr0070272	1.2657	0.0383361	0.109509	1	0.0563963	219.722	50.8327	0.832859	1
Neu2	8910	18179345	NM_001275231 // Neu2 // Neuroectoderm-expressed 2 // 78D3-78D4 // 40375 /// FBtr0332718	NM_001275231	1.2656	0.0882705	0.203553	1	0.104829	1.72335	0.612664	1.27983	1
Psf2	3165	18146413	FBtr0331449 // Psf2 // CG18013 gene product from transcript CG18013-RC // 24F1-24F1 //	FBtr0331449	1.26556	0.0425422	0.118091	1	0.0608159	3.98212	0.96493	0.872336	1
Gr64f	7522	18171413	NM_168052 // Gr64f // Gustatory receptor 64f // 64A4-64A4 // 117477 /// FBtr0073201 //	NM_168052	1.26528	0.0135155	0.0489679	1	0.0252181	3.57785	0.549982	0.553387	1
Ptp99A	9567	18182840	FBtr0303148 // Ptp99A // Protein tyrosine phosphatase 99A // 99A7-99B1 // 43469 /// FBt	FBtr0303148	1.2651	0.000101187	0.00105038	1	0.000540937	16.2935	0.762144	0.168394	1
CG4764	708	18133020	FBtr0077960 // CG4764 // CG4764 gene product from transcript CG4764-RA // 21F1-21F1 //	FBtr0077960	1.26502	0.0101647	0.0391295	1	0.0201514	1.80137	0.251413	0.502443	1
2005-09-01	5137	18157901	FBtr0088876 // Sep5 // Septin 5 // 43F8-43F8 // 43990 /// FBtr0088877 // Sep5 // Septin	FBtr0088876	1.26485	0.0430261	0.11911	1	0.0613408	1.6569	0.401653	0.872686	1
Ir62a	9160	18180541	NM_001038897 // Ir62a // Ionotropic receptor 62a // 62A3-62A3 // 3885628 /// FBtr010001	NM_001038897	1.26476	0.000122131	0.00122371	1	0.000630202	9.47103	0.457864	0.174037	1
amn	15773	18218052	FBtr0074802 // amn // amnesiac // 18F4-19A2 // 32999 /// NM_078692 // amn // amnesiac /	FBtr0074802	1.26464	0.0317005	0.0946434	1	0.0487407	1.86917	0.395328	0.761399	1
	13297	18204406	---	---	1.26463	0.00586195	0.0254872	1	0.0131257	2.53837	0.298387	0.423182	1
CG11000	11249	18192472	FBtr0308953 // CG11000 // CG11000 gene product from transcript CG11000-RC // 83C4-83C4	FBtr0308953	1.26458	3.86465e-05	0.000496293	0.536446	0.000255588	13.8837	0.544267	0.141127	1
CG4866	3984	18151239	FBtr0086940 // CG4866 // CG4866 gene product from transcript CG4866-RA // 54C1-54C1 //	FBtr0086940	1.26449	0.012873	0.0471528	1	0.0242834	5.39948	0.811996	0.541383	1
mRpS30	14171	18209164	NM_078612 // mRpS30 // mitochondrial ribosomal protein S30 // 13E18-13E18 // 32530 ///	NM_078612	1.26444	0.000293022	0.00247552	1	0.00127487	7.67884	0.439472	0.206033	1
snoRNA:Me18S-A469	1611	18137602	NR_003784 // snoRNA:Me18S-A469 // ncRNA // 39A4-39A4 // 5740255	NR_003784	1.26407	0.135919	0.279555	1	0.143969	0.819557	0.384395	1.6885	1
spri	15749	18217940	FBtr0310439 // spri // sprint // 9D2-9D3 // 31987 /// NM_001272489 // spri // sprint //	FBtr0310439	1.26364	0.00166807	0.00949644	1	0.0048906	6.20187	0.518507	0.300978	1
CG14372	10142	18186139	FBtr0309090 // CG14372 // CG14372 gene product from transcript CG14372-RD // 87E12-87E1	FBtr0309090	1.2634	5.69026e-05	0.000679417	0.779811	0.000349895	11.5973	0.482894	0.149899	1
CG13814	7288	18170173	NM_140941 // CG13814 // CG13814 gene product from transcript CG13814-RB // 77A4-77B1 //	NM_140941	1.26326	0.0171524	0.0591135	1	0.030443	2.38173	0.392736	0.593624	1
CG11811	6999	18168790	FBtr0076265 // CG11811 // CG11811 gene product from transcript CG11811-RA // 67E6-67E7	FBtr0076265	1.26322	0.00592172	0.0256854	1	0.0132278	2.13741	0.249611	0.420415	1
Sema-2b	4875	18156004	FBtr0290009 // Sema-2b // Semaphorin-2b // 53C4-53C4 // 246538 /// FBtr0329992 // Sema-	FBtr0290009	1.26319	0.00121507	0.00740084	1	0.00381138	5.85144	0.45221	0.278215	1
Adgf-E	5513	18160269	NM_137133 // Adgf-E // Adenosine deaminase-related growth factor E // 51B7-51B8 // 3662	NM_137133	1.26318	0.00668068	0.028389	1	0.0146201	8.73902	1.05733	0.435562	1
su(w[a])	13582	18205930	NM_206600 // su(w[a]) // suppressor of white-apricot // 1E1-1E1|1-0.1 cM // 31054 /// F	NM_206600	1.26315	7.56752e-07	2.29797e-05	0.0115538	1.18344e-05	33.9049	0.706942	0.0750625	1
CG4884	12530	18199951	FBtr0085264 // CG4884 // CG4884 gene product from transcript CG4884-RA // 98B6-98B6 //	FBtr0085264	1.26303	0.00285185	0.0144469	1	0.00744005	10.5028	1.00101	0.343114	1
disp	11715	18195406	FBtr0078665 // disp // dispatched // 83C5-83C5 // 44274 /// NM_079995 // disp // dispat	FBtr0078665	1.26302	3.628e-05	0.000473351	0.504935	0.000243773	9.34395	0.358472	0.138111	1
CG31360	10888	18190303	FBtr0083480 // CG31360 // CG31360 gene product from transcript CG31360-RA // 90C1-90C1	FBtr0083480	1.26301	0.00149164	0.00869517	1	0.00447795	5.32594	0.431561	0.291708	1
CG32988	1432	18136974	FBtr0079736 // CG32988 // CG32988 gene product from transcript CG32988-RA // 29F3-29F3	FBtr0079736	1.26297	7.19461e-05	0.000809865	0.975059	0.000417075	8.66501	0.375264	0.155909	1
CG13604	12385	18199161	FBtr0084509 // CG13604 // CG13604 gene product from transcript CG13604-RD // 95D5-95D5	FBtr0084509	1.26294	0.000545378	0.00398106	1	0.00205022	6.78363	0.437437	0.232143	1
mtRNApol	3164	18146403	NM_001272924 // mtRNApol // mitochondrial RNA polymerase // 21F1-21F1 // 33285 /// FBtr	NM_001272924	1.26292	0.00855488	0.0342069	1	0.0176163	4.16259	0.542225	0.46894	1
Sap30	14203	18209373	FBtr0074331 // Sap30 // SIN3-associated polypeptide 30 // 15A8-15A8 // 32664 /// NM_132	FBtr0074331	1.2628	0.000951602	0.00610501	1	0.00314404	8.72176	0.635385	0.262262	1
CG6602	6868	18168029	FBtr0077047 // CG6602 // CG6602 gene product from transcript CG6602-RA // 65A5-65A5 //	FBtr0077047	1.26271	0.0011771	0.00723094	1	0.00372388	142.532	10.8985	0.275267	1
	2040	18140146	---	---	1.26241	0.000904913	0.00586809	1	0.00302203	7.31295	0.52532	0.258603	1
CG13928	8242	18175851	FBtr0072822 // CG13928 // CG13928 gene product from transcript CG13928-RA // 62A9-62A9	FBtr0072822	1.26235	2.30379e-08	1.79916e-06	0.000366502	9.26555e-07	47.059	0.601974	0.0460508	1
NTPase	2075	18140409	NM_164514 // NTPase // CG3059 gene product from transcript CG3059-RD // 23C1-23C1 // 33	NM_164514	1.26228	3.09829e-07	1.17061e-05	0.00479348	6.02855e-06	149.355	2.7237	0.0656512	1
CG5793	10371	18187338	FBtr0333930 // CG5793 // CG5793 gene product from transcript CG5793-RE // 93C1-93C1 //	FBtr0333930	1.2621	2.58783e-05	0.000364126	0.36453	0.000187522	40.2475	1.44788	0.129508	1
CG13004	15341	18215940	FBtr0308682 // CG13004 // CG13004 gene product from transcript CG13004-RD // 15A11-15A1	FBtr0308682	1.2619	0.000210516	0.00189105	1	0.000973878	16.9837	0.894338	0.189571	1
	13293	18204402	---	---	1.26168	2.56719e-05	0.000362158	0.361766	0.000186509	9.32441	0.334034	0.128965	1
CG1319	6826	18167771	FBtr0300775 // CG1319 // CG1319 gene product from transcript CG1319-RB // 64B1-64B1 //	FBtr0300775	1.26155	0.00391194	0.0185558	1	0.00955612	6.0186	0.617992	0.36965	1
CG11873	10646	18188895	FBtr0330299 // CG11873 // CG11873 gene product from transcript CG11873-RB // 98F6-98F10	FBtr0330299	1.26139	7.37118e-06	0.000134277	0.10748	6.91519e-05	14.5668	0.424119	0.104816	1
CG2641	9918	18185013	FBtr0081745 // CG2641 // CG2641 gene product from transcript CG2641-RA // 84E1-84E1 //	FBtr0081745	1.26137	0.0093843	0.0367997	1	0.0189516	2.43634	0.323346	0.477784	1
pea	4700	18154782	FBtr0087518 // pea // peanuts // 50E1-50E1 // 36561 /// NM_137084 // pea // peanuts //	FBtr0087518	1.26127	0.0210984	0.0691917	1	0.0356333	4.56314	0.801492	0.632321	1
lig3	11996	18197013	NM_141930 // lig3 // DNA ligase III // 87B9-87B9 // 41518 /// FBtr0082600 // lig3 // DN	NM_141930	1.261	0.0184743	0.0626115	1	0.0322445	25.1557	4.19689	0.600611	1
CG3862	2196	18141084	FBtr0078038 // CG3862 // CG3862 gene product from transcript CG3862-RA // 21E2-21E2 //	FBtr0078038	1.26088	0.0118745	0.0442502	1	0.0227886	2.59674	0.370845	0.514123	1
CG1662	14099	18208818	FBtr0073776 // CG1662 // CG1662 gene product from transcript CG1662-RA // 11F1-11F1 //	FBtr0073776	1.26058	7.86115e-06	0.000140536	0.114372	7.23752e-05	12.3481	0.361219	0.105311	1
CG15139	1291	18136164	FBtr0304947 // CG15139 // CG15139 gene product from transcript CG15139-RA // 36C3-36C3	FBtr0304947	1.26056	0.073077	0.177389	1	0.091354	4.30368	1.32541	1.10869	1
CG8089	5527	18160332	FBtr0087418 // CG8089 // CG8089 gene product from transcript CG8089-RA // 51E2-51E2 //	FBtr0087418	1.26041	0.00738672	0.0307097	1	0.0158153	19.0767	2.33463	0.440573	1
RpL18A	4979	18156719	FBtr0086947 // RpL18A // Ribosomal protein L18A // 54C3-54C3 // 36985 /// NM_079050 //	FBtr0086947	1.26039	0.000212215	0.00190422	1	0.000980657	6.77619	0.353733	0.187928	1
RfC4	9292	18181197	NM_079191 // RfC4 // Replication factor C subunit 4 // 64A7-64A7 // 38492 /// FBtr00732	NM_079191	1.26026	0.00830834	0.0334671	1	0.0172353	36.9908	4.68886	0.456327	1
Nsf2	11532	18194319	FBtr0082883 // Nsf2 // NEM-sensitive fusion protein 2 // 87F15-87F15 // 41694 /// NM_17	FBtr0082883	1.26026	9.62616e-05	0.00100911	1	0.000519683	36.9099	1.65528	0.161448	1
SNF4Agamma	11306	18192748	NM_169947 // SNF4Agamma // SNF4/AMP-activated protein kinase gamma subunit // 93C1-93C5	NM_169947	1.26015	0.00185995	0.010347	1	0.00532862	12.7582	1.06974	0.301848	1
glo	13021	18202604	FBtr0089917 // glo // glorund // 86F8-86F9 // 41431 /// NM_169434 // glo // glorund //	FBtr0089917	1.26014	7.97301e-06	0.00014176	0.115928	7.30053e-05	13.8102	0.403693	0.105234	1
Pex19	1080	18135041	FBtr0080327 // Pex19 // Peroxin 19 // 33C4-33C4 // 34630 /// NM_164991 // Pex19 // Pero	FBtr0080327	1.26004	0.00415368	0.0194873	1	0.0100358	14.4187	1.4896	0.371918	1
Nak	2019	18140020	NM_057817 // Nak // Numb-associated kinase // 37B7-37B7 // 35154 /// FBtr0081187 // Nak	NM_057817	1.26001	5.5862e-05	0.000670919	0.766369	0.000345519	11.3643	0.460849	0.145988	1
ns2	5606	18160771	NM_137388 // ns2 // nucleostemin 2 // 54C8-54C9 // 36989 /// FBtr0086906 // ns2 // nucl	NM_137388	1.25977	0.000201484	0.00182297	1	0.000938814	13.1076	0.674392	0.185222	1
CG30172	5979	18162772	FBtr0072193 // CG30172 // CG30172 gene product from transcript CG30172-RA // 60B5-60B5	FBtr0072193	1.25965	0.00059181	0.00422736	1	0.00217706	27.3356	1.75412	0.231011	1
CG17803	12171	18197969	FBtr0083528 // CG17803 // CG17803 gene product from transcript CG17803-RA // 90C5-90C5	FBtr0083528	1.25939	0.00655138	0.0279341	1	0.0143858	2.84266	0.333187	0.421955	1
Cpr72Eb	7181	18169652	FBtr0075383 // Cpr72Eb // Cuticular protein 72Eb // 72E2-72E2 // 39815 /// NM_140626 //	FBtr0075383	1.25929	0.0577831	0.148385	1	0.0764172	0.989353	0.266501	0.969728	1
CG14483	5610	18160792	FBtr0329863 // CG14483 // CG14483 gene product from transcript CG14483-RB // 54C11-54C1	FBtr0329863	1.25913	0.0729656	0.177224	1	0.0912691	1.78984	0.545353	1.0969	1
Gr98c	10809	18189820	NM_079807 // Gr98c // Gustatory receptor 98c // 98A4-98A4 // 117336 /// FBtr0085187 //	NM_079807	1.25867	0.0825503	0.194112	1	0.0999665	1.6678	0.543562	1.17329	1
Gyc76C	9298	18181230	NM_001170004 // Gyc76C // Guanylyl cyclase at 76C // 76C2-100 // 8674026 /// FBtr030227	NM_001170004	1.25852	1.32128e-05	0.000212681	0.189745	0.000109529	14.0163	0.439717	0.112938	1
Gyc76C	9314	18181340	NM_001170004 // Gyc76C // Guanylyl cyclase at 76C // 76C2-100 // 8674026 /// FBtr030227	NM_001170004	1.25852	1.32128e-05	0.000212681	0.189745	0.000109529	14.0163	0.439717	0.112938	1
Ac78C	8120	18175105	NM_079470 // Ac78C // Adenylyl cyclase 78C // 78B3-78C1 // 40333 /// NM_001275209 // Ac	NM_079470	1.25841	0.00475377	0.0216011	1	0.0111244	6.15265	0.652704	0.381906	1
CG18265	7209	18169774	FBtr0075219 // CG18265 // CG18265 gene product from transcript CG18265-RB // 74C2-74C2	FBtr0075219	1.25835	0.013921	0.0502251	1	0.0258656	10.9541	1.6226	0.533257	1
ct	13594	18205992	FBtr0114613 // ct // cut // 7B4-7B6|1-20.0 cM // 44540 /// NM_001144702 // ct // cut //	FBtr0114613	1.25827	0.000503996	0.00376835	1	0.00194067	19.2901	1.18452	0.22106	1
CG43444	9400	18181844	FBtr0333880 // CG43444 // CG43444 gene product from transcript CG43444-RA // 62F6-63A1	FBtr0333880	1.25824	5.069e-07	1.7059e-05	0.00779023	8.78528e-06	60.9318	1.15929	0.0684936	1
CG18516	12110	18197645	FBtr0083150 // CG18516 // CG18516 gene product from transcript CG18516-RA // 88F7-88F8	FBtr0083150	1.25822	0.0875529	0.202413	1	0.104242	0.729412	0.245394	1.21114	1
Notum	7439	18170969	FBtr0075435 // Notum // CG13076 gene product from transcript CG13076-RA // 72C3-72D1 //	FBtr0075435	1.25819	0.00490169	0.0221315	1	0.0113976	16.4684	1.75958	0.384645	1
dpr2	3160	18146382	FBtr0306117 // dpr2 // CG33507 gene product from transcript CG33507-RE // 32B4-32C1 //	FBtr0306117	1.25807	0.0124714	0.0460227	1	0.0237014	19.913	2.8356	0.512638	1
CR34046	10967	18190689	NR_048526 // CR34046 // ncRNA // 100D1-100D1 // 12798059	NR_048526	1.25802	0.111554	0.24261	1	0.124943	21.9083	8.58065	1.40998	1
	20	18130025	---	---	1.25797	0.298365	0.483078	1	0.248782	0.596662	0.570344	3.44121	1
	9382	18181815	---	---	1.25793	0.00349877	0.0169759	1	0.00874247	4.27653	0.415538	0.349801	1
CG32495	14237	18209539	FBtr0300973 // CG32495 // CG32495 gene product from transcript CG32495-RD // 16F1-16F1	FBtr0300973	1.25789	2.61088e-08	1.9729e-06	0.000415046	1.01603e-06	38.7452	0.488736	0.0454107	1
CG32495	14380	18210318	FBtr0300973 // CG32495 // CG32495 gene product from transcript CG32495-RD // 16F1-16F1	FBtr0300973	1.25789	2.61088e-08	1.9729e-06	0.000415046	1.01603e-06	38.7452	0.488736	0.0454107	1
snoRNA:Me28S-G2743	1608	18137596	NR_003757 // snoRNA:Me28S-G2743 // ncRNA // 27A2-27A2 // 5740852	NR_003757	1.25776	0.0519056	0.137293	1	0.0707052	3.89341	0.983388	0.909278	1
Rep	3537	18148633	NM_058072 // Rep // Rab escort protein // 56D13-56D13 // 37246 /// FBtr0086462 // Rep /	NM_058072	1.25767	0.00526786	0.0233632	1	0.0120319	5.33646	0.579912	0.391211	1
CG13636	10500	18188101	FBtr0084701 // CG13636 // CG13636 gene product from transcript CG13636-RB // 96A24-96A2	FBtr0084701	1.25758	0.00201075	0.0109756	1	0.00565236	3.36493	0.282598	0.30234	1
Drep-1	3519	18148532	FBtr0087978 // Drep-1 // DNA fragmentation factor-related protein 1 // 48D8-48D8 // 362	FBtr0087978	1.25758	0.000702533	0.00486291	1	0.00250436	8.32358	0.546617	0.236415	1
bocksbeutel	11880	18196246	FBtr0100537 // bocksbeutel // CG9424 gene product from transcript CG9424-RA // 85D27-85	FBtr0100537	1.25748	0.0177578	0.0606492	1	0.0312339	13.2009	2.11869	0.577785	1
Rassf	12347	18198935	FBtr0084407 // Rassf // Ras association family member // 94D13-94E1 // 42734 /// NM_142	FBtr0084407	1.25739	0.000145607	0.00139635	1	0.000719112	9.7467	0.463229	0.171096	1
Ugt86Dc	10749	18189468	FBtr0082337 // Ugt86Dc // CG4739 gene product from transcript CG4739-RA // 86D5-86D5 //	FBtr0082337	1.25737	0.0720504	0.175392	1	0.0903259	10.7761	3.22113	1.07609	1
CG44098	11732	18195507	NM_001275335 // CG44098 // CG44098 gene product from transcript CG44098-RB // 82D4-82D5	NM_001275335	1.2573	0.0002173	0.0019445	1	0.00100141	11.279	0.579062	0.184824	1
CG12017	6792	18167562	FBtr0308311 // CG12017 // CG12017 gene product from transcript CG12017-RB // 63C5-63C5	FBtr0308311	1.2573	0.144138	0.29131	1	0.150023	0.905147	0.423569	1.68464	1
luna	5908	18162378	FBtr0333066 // luna // CG33473 gene product from transcript CG33473-RC // 47D1-47D4 //	FBtr0333066	1.25729	0.00231469	0.0122306	1	0.00629868	4.35039	0.377763	0.312603	1
COQ7	13797	18207319	FBtr0070963 // COQ7 // CG14437 gene product from transcript CG14437-RA // 6C13-6C13 //	FBtr0070963	1.2572	0.000362768	0.00292545	1	0.00150658	13.2891	0.756077	0.204821	1
stau	4937	18156410	FBtr0086783 // stau // staufen // 55B5-55B7|2-83.5 cM // 37065 /// NM_057403 // stau //	FBtr0086783	1.25716	0.000902822	0.00585686	1	0.00301624	6.80803	0.471453	0.249298	1
CG1909	13260	18204093	FBtr0089079 // CG1909 // CG1909 gene product from transcript CG1909-RA // 102C6-102C6 /	FBtr0089079	1.25714	3.38758e-05	0.000448072	0.472538	0.000230754	30.0477	1.09408	0.131081	1
snoRNA:U31:54Ed	4561	18154237	NR_001767 // snoRNA:U31:54Ed // ncRNA // 54E1-54E1 // 3771802	NR_001767	1.25713	0.0616516	0.156036	1	0.0803575	4.03557	1.10738	0.987862	1
Sr-CI	472	18131611	NM_057754 // Sr-CI // Scavenger receptor class C, type I // 24D6-24D6 // 33621 /// FBtr	NM_057754	1.25694	0.000140879	0.0013574	1	0.000699051	25.6703	1.20859	0.169493	1
CG1785	13968	18208191	FBtr0071250 // CG1785 // CG1785 gene product from transcript CG1785-RA // 8A2-8A2 // 31	FBtr0071250	1.2569	0.0152211	0.0537782	1	0.0276954	14.5764	2.20495	0.544566	1
CG15831	13232	18203806	FBtr0302250 // CG15831 // CG15831 gene product from transcript CG15831-RB // --- // 335	FBtr0302250	1.25684	0.00865744	0.034558	1	0.0177971	64.6496	8.10708	0.451441	1
cmpy	8881	18179191	FBtr0113182 // cmpy // crimpy // 77E3-77E3 // 40288 /// NM_001104181 // cmpy // crimpy	FBtr0113182	1.25671	0.00203352	0.01106	1	0.00569582	7.89988	0.661316	0.301364	1
	222	18130431	---	---	1.25667	0.327235	0.514617	1	0.265024	0.524649	0.561967	3.85606	1
unc-13-4A	8421	18176776	FBtr0333368 // unc-13-4A // CG32381 gene product from transcript CG32381-RC // 65E10-65	FBtr0333368	1.25659	0.0022473	0.0119357	1	0.00614678	9.61784	0.824902	0.308764	1
snoRNA:U14:30Eb	3001	18145474	NR_001638 // snoRNA:U14:30Eb // ncRNA // 30E1-30E1 // 3772579	NR_001638	1.25623	0.134569	0.277538	1	0.14293	0.999799	0.4411	1.58828	1
CG13618	10490	18188027	FBtr0084643 // CG13618 // CG13618 gene product from transcript CG13618-RA // 96A5-96A6	FBtr0084643	1.2562	0.0159931	0.0558971	1	0.0287866	68.9078	10.5562	0.551494	1
CG10934	3991	18151279	FBtr0086859 // CG10934 // CG10934 gene product from transcript CG10934-RA // 54E1-54E2	FBtr0086859	1.25616	1.19415e-07	5.76652e-06	0.00186943	2.96972e-06	48.0097	0.734802	0.055099	1
Snp	4704	18154796	FBtr0299553 // Snp // Snipper // 58B1-58B2 // 37511 /// NM_137788 // Snp // Snipper //	FBtr0299553	1.25598	0.00039849	0.00315582	1	0.00162523	8.7649	0.504174	0.207079	1
CG11221	888	18133978	FBtr0079303 // CG11221 // CG11221 gene product from transcript CG11221-RA // 27A2-27B1	FBtr0079303	1.25595	0.00335061	0.0163994	1	0.00844556	20.5138	1.94328	0.341029	1
CG13679	6919	18168337	FBtr0076697 // CG13679 // CG13679 gene product from transcript CG13679-RB // 66B12-66B1	FBtr0076697	1.25591	0.0465037	0.126632	1	0.0652147	2.0101	0.475288	0.851221	1
CG43255	14605	18211848	FBtr0306324 // CG43255 // CG43255 gene product from transcript CG43255-RA // 8B8-8B8 //	FBtr0306324	1.2558	0.000347878	0.00283903	1	0.00146208	44.3836	2.47907	0.20108	1
RNaseX25	6523	18165915	NM_079242 // RNaseX25 // Ribonuclease X25 // 66A21-66A21 // 38885 /// FBtr0076752 // RN	NM_079242	1.2558	0.00216367	0.011594	1	0.00597085	4.62122	0.390408	0.304134	1
CG34391	7679	18172117	FBtr0333611 // CG34391 // CG34391 gene product from transcript CG34391-RE // 64D1-64D1	FBtr0333611	1.25579	0.00944066	0.0369876	1	0.0190484	12.5046	1.59976	0.460562	1
bcn92	14787	18212975	FBtr0070431 // bcn92 // CG3717 gene product from transcript CG3717-RA // 2D4-2D4 // 311	FBtr0070431	1.25564	0.000337724	0.00277699	1	0.00143013	11.8648	0.657981	0.199644	1
CG2811	5885	18162252	FBtr0072412 // CG2811 // CG2811 gene product from transcript CG2811-RA // 60E5-60E5 //	FBtr0072412	1.25563	0.105131	0.232481	1	0.119726	2.05378	0.760716	1.33344	1
Tab2	4689	18154689	NM_001274157 // Tab2 // TAK1-associated binding protein 2 // 56C8-56C9 // 37216 /// FBt	NM_001274157	1.25549	4.67886e-05	0.00057811	0.645157	0.000297723	18.1964	0.693007	0.137105	1
CG18809	15556	18217072	FBtr0331746 // CG18809 // CG18809 gene product from transcript CG18809-RB // 18E5-18E5	FBtr0331746	1.25547	1.02412e-07	5.15363e-06	0.00160607	2.65408e-06	17.6139	0.262687	0.0536891	1
l(3)01239	8024	18174502	FBtr0332708 // l(3)01239 // lethal (3) 01239 // 68A4-68A4 // 46121 /// NM_001274767 //	FBtr0332708	1.25516	0.000418423	0.00327861	1	0.00168846	7.65587	0.442325	0.207994	1
eIF4E-4	8403	18176684	FBtr0076963 // eIF4E-4 // CG10124 gene product from transcript CG10124-RA // 65C1-65C1	FBtr0076963	1.25515	0.0229404	0.073937	1	0.0380771	6.74763	1.17311	0.625878	1
btd	13512	18205317	FBtr0071379 // btd // buttonhead // 8F10-8F10|1-31 cM // 31912 /// NM_078545 // btd //	FBtr0071379	1.2549	0.0224866	0.0728082	1	0.0374957	5.31616	0.915527	0.619977	1
CG5589	8769	18178573	FBtr0075170 // CG5589 // CG5589 gene product from transcript CG5589-RA // 75A2-75A2 //	FBtr0075170	1.25483	0.10201	0.227335	1	0.117076	1.48878	0.537814	1.30048	1
snoRNA:Psi28S-3327b	7648	18172014	NR_003870 // snoRNA:Psi28S-3327b // ncRNA // 69F6-69F6 // 5740754	NR_003870	1.2547	0.0114412	0.0429195	1	0.0221032	2.24154	0.302917	0.486498	1
	7649	18172015	---	---	1.2547	0.0114412	0.0429195	1	0.0221032	2.24154	0.302917	0.486498	1
beat-IIIb	1437	18136991	FBtr0273450 // beat-IIIb // CG33179 gene product from transcript CG33179-RC // 36B5-36B	FBtr0273450	1.2547	0.00437704	0.0202615	1	0.0104345	10.0288	1.01298	0.363623	1
Lpin	6378	18164968	FBtr0303574 // Lpin // Lipin // 44B4-44B5 // 35790 /// NM_001201946 // Lpin // Lipin //	FBtr0303574	1.25467	0.00879643	0.0349726	1	0.0180107	7.71357	0.957478	0.446864	1
CG8358	10002	18185441	FBtr0082081 // CG8358 // CG8358 gene product from transcript CG8358-RA // 85E3-85E3 //	FBtr0082081	1.25465	0.0754399	0.1818	1	0.0936257	27.3945	8.24379	1.08334	1
CR43258	11230	18192330	NR_048428 // CR43258 // ncRNA // 92A2-92A2 // 12798475 /// NR_048429 // CR43258 // ncRN	NR_048428	1.25462	0.0907667	0.207754	1	0.106992	0.817057	0.273957	1.20707	1
His4:CG33907	2982	18145396	NM_001032117 // His4:CG33907 // CG33907 gene product from transcript CG33907-RA // 39D3	NM_001032117	1.25447	0.297682	0.482355	1	0.24841	0.666766	0.620173	3.34844	1
CR43465	3227	18146660	NR_047908 // CR43465 // ncRNA // 26A5-26A5 // 12798571	NR_047908	1.25438	0.111298	0.242218	1	0.124741	1.32343	0.504544	1.37246	1
312	6683	18166863	FBtr0072680 // 312 // CG9166 gene product from transcript CG9166-RA // 61F7-61F7 // 381	FBtr0072680	1.25433	1.19224e-06	3.30947e-05	0.0180852	1.70435e-05	35.5065	0.744593	0.0754943	1
dgo	6193	18163926	FBtr0088250 // dgo // diego // 47C1-47C1 // 36139 /// NM_165800 // dgo // diego // 47C1	FBtr0088250	1.25427	0.0283176	0.086896	1	0.0447508	3.69405	0.694119	0.676447	1
CG9184	8229	18175777	FBtr0072725 // CG9184 // CG9184 gene product from transcript CG9184-RB // 61F6-61F6 //	FBtr0072725	1.25425	0.0061473	0.0265299	1	0.0136627	4.42551	0.491143	0.399528	1
CR40629	13377	18204951	NR_048530 // CR40629 // ncRNA // --- // 10178881	NR_048530	1.25424	0.416102	0.603562	1	0.31083	0.887786	1.3686	5.54971	1
CG43320	11237	18192352	FBtr0306924 // CG43320 // CG43320 gene product from transcript CG43320-RA // 98B1-98B1	FBtr0306924	1.25415	0.0323739	0.0961615	1	0.0495225	229.54	45.5681	0.714669	1
CG13739	5327	18159245	FBtr0088558 // CG13739 // CG13739 gene product from transcript CG13739-RA // 45C6-45D1	FBtr0088558	1.25409	0.00016527	0.00155388	1	0.000800238	14.9954	0.713604	0.171317	1
Sytbeta	9294	18181204	FBtr0299849 // Sytbeta // Synaptotagmin beta // 71B2-71B2 // 39630 /// FBtr0299848 // S	FBtr0299849	1.25407	0.00386964	0.0183989	1	0.00947532	9.98965	0.971022	0.34993	1
CG33172	14447	18210719	FBtr0308092 // CG33172 // CG33172 gene product from transcript CG33172-RB // 13E15-13E1	FBtr0308092	1.25405	0.0146372	0.0521863	1	0.0268756	13.9555	2.0412	0.526553	1
	274	18130535	---	---	1.25394	0.343734	0.530889	1	0.273404	1.28602	1.44958	4.05785	1
snoRNA:Psi18S-525b	1570	18137378	NR_003766 // snoRNA:Psi18S-525b // ncRNA // 38C6-38C6 // 5740169	NR_003766	1.25392	0.375534	0.563997	1	0.290455	10.3723	13.387	4.64636	1
Rfx	11585	18194669	FBtr0305996 // Rfx // CG6312 gene product from transcript CG6312-RC // 86B1-86B2 // 412	FBtr0305996	1.25377	0.00126634	0.00763829	1	0.00393366	5.62159	0.411027	0.263217	1
CG9418	3543	18148684	FBtr0071573 // CG9418 // CG9418 gene product from transcript CG9418-RA // 57C4-57C4 //	FBtr0071573	1.25368	0.00362123	0.0174456	1	0.00898436	8.81115	0.838842	0.342728	1
FLASH	3842	18150461	FBtr0087737 // FLASH // FLASH ortholog // 49F8-49F9 // 36455 /// NM_206106 // FLASH //	FBtr0087737	1.25366	3.16665e-06	6.9099e-05	0.0470634	3.55855e-05	50.4302	1.21931	0.0870416	1
CG5828	834	18133718	FBtr0329981 // CG5828 // CG5828 gene product from transcript CG5828-RB // 25C6-25C6 //	FBtr0329981	1.25353	0.000901464	0.00585114	1	0.00301329	7.6073	0.513401	0.242956	1
CG4882	5118	18157777	FBtr0072225 // CG4882 // CG4882 gene product from transcript CG4882-RA // 60A7-60A7 //	FBtr0072225	1.2533	0.00365113	0.0175689	1	0.00904787	13.2989	1.26546	0.342559	1
CG7603	7210	18169777	FBtr0075220 // CG7603 // CG7603 gene product from transcript CG7603-RA // 74C3-74C3 //	FBtr0075220	1.25329	5.64854e-05	0.00067592	0.774404	0.000348094	7.42377	0.287854	0.139589	1
	8298	18176152	---	---	1.25319	0.372586	0.560808	1	0.288812	0.346	0.4387	4.56451	1
CG12909	3747	18149934	FBtr0088348 // CG12909 // CG12909 gene product from transcript CG12909-RA // 47A1-47A1	FBtr0088348	1.25315	0.00392946	0.0186119	1	0.00958501	8.07605	0.783199	0.349121	1
	223	18130433	---	---	1.25314	0.350908	0.538655	1	0.277404	1.10531	1.27718	4.15977	1
CG40801	13451	18205131	FBtr0113933 // CG40801 // CG40801 gene product from transcript CG40801-RA // --- // 574	FBtr0113933	1.25304	0.0694886	0.170707	1	0.0879131	2.65232	0.753916	1.02329	1
CG8247	5302	18159060	FBtr0290033 // CG8247 // CG8247 gene product from transcript CG8247-RB // 44F7-44F7 //	FBtr0290033	1.253	0.0136163	0.0492565	1	0.0253668	8.37009	1.18523	0.509771	1
CG3788	5790	18161761	FBtr0303465 // CG3788 // CG3788 gene product from transcript CG3788-RB // 59B6-59B6 //	FBtr0303465	1.25297	0.0040067	0.0189174	1	0.00974232	10.1641	0.989695	0.350538	1
CG14050	15531	18216958	FBtr0308937 // CG14050 // CG14050 gene product from transcript CG14050-RB // 2F6-2F6 //	FBtr0308937	1.25289	0.0749158	0.180855	1	0.0931391	2.18911	0.648072	1.06576	1
amon	11596	18194760	FBtr0085048 // amon // amontillado // 97C4-97C5 // 43215 /// NM_057970 // amon // amont	FBtr0085048	1.2527	0.000350607	0.00285274	1	0.00146914	31.3544	1.71631	0.19706	1
Pcaf	8099	18174989	FBtr0075969 // Pcaf // CG4107 gene product from transcript CG4107-RA // 69C4-69C4 // 39	FBtr0075969	1.25257	6.78096e-06	0.000126019	0.0991175	6.48989e-05	45.4312	1.22765	0.0972798	1
RpL3	9707	18183822	FBtr0302586 // RpL3 // Ribosomal protein L3 // 86D8-86D8 // 41347 /// NM_169380 // RpL3	FBtr0302586	1.25256	9.38208e-07	2.71486e-05	0.0142752	1.39813e-05	24.7731	0.495247	0.0719688	1
CR40528	13390	18204982	NR_004044 // CR40528 // ribosomal RNA // --- // 5740330 /// NR_004033 // CR40507 // rib	NR_004044	1.25249	0.0170822	0.0589461	1	0.0303568	9.27915	1.41796	0.550121	1
CG11835	2191	18141064	FBtr0332342 // CG11835 // CG11835 gene product from transcript CG11835-RB // 21E2-21E2	FBtr0332342	1.25235	0.00371785	0.0178321	1	0.00918341	57.7194	5.48241	0.341941	1
CG43125	13144	18203338	FBtr0305117 // CG43125 // CG43125 gene product from transcript CG43125-RA // 98C3-98C3	FBtr0305117	1.25233	0.257406	0.437371	1	0.225243	3.61597	2.78525	2.77295	1
	16080	18219573	---	---	1.25217	0.0566341	0.1463	1	0.0753435	1.24597	0.316069	0.913223	1
CG12237	15436	18216470	FBtr0074761 // CG12237 // CG12237 gene product from transcript CG12237-RA // 18D11-18D1	FBtr0074761	1.25179	0.00374486	0.0179196	1	0.00922845	9.27762	0.879442	0.34125	1
	29	18130045	---	---	1.25179	0.367138	0.555531	1	0.286095	1.45149	1.78022	4.41532	1
CG5001	715	18133068	FBtr0307056 // CG5001 // CG5001 gene product from transcript CG5001-RB // 21F2-21F2 //	FBtr0307056	1.2517	7.47059e-06	0.000135333	0.108859	6.96955e-05	17.6095	0.480264	0.098183	1
	186	18130359	---	---	1.25158	0.514926	0.691681	1	0.356211	0.270896	0.643428	8.55068	1
ort	9521	18182528	FBtr0083784 // ort // ora transientless // 92A13-92A13|3-66.4 cM // 45910 /// NM_079682	FBtr0083784	1.25155	0.00433377	0.0201354	1	0.0103696	6.63539	0.653648	0.354633	1
CG12540	14131	18208969	FBtr0073929 // CG12540 // CG12540 gene product from transcript CG12540-RA // 12E11-12E1	FBtr0073929	1.25153	0.0997167	0.22363	1	0.115168	9.40605	3.27172	1.25219	1
Cdc6	8477	18177063	FBtr0076647 // Cdc6 // CG5971 gene product from transcript CG5971-RA // 66D9-66D9 // 38	FBtr0076647	1.25139	0.0629409	0.158499	1	0.0816257	1.38716	0.369548	0.959061	1
CG1545	15160	18215003	FBtr0299600 // CG1545 // CG1545 gene product from transcript CG1545-RB // 10A3-10A3 //	FBtr0299600	1.25132	0.000264688	0.00228343	1	0.00117595	5.17808	0.265096	0.184305	1
	16207	18219882	---	---	1.2513	0.121367	0.258273	1	0.133009	0.849885	0.336321	1.42461	1
CG43402	1780	18138530	FBtr0308745 // CG43402 // CG43402 gene product from transcript CG43402-RA // 22A2-22A2	FBtr0308745	1.25098	0.0175632	0.0601231	1	0.030963	150.992	23.0577	0.549749	1
l(1)G0144	14934	18213884	FBtr0070414 // l(1)G0144 // lethal (1) G0144 // 2F2-2F2 // 31212 /// NM_130636 // l(1)G	FBtr0070414	1.25083	0.00330587	0.0162476	1	0.00836741	8.0108	0.729283	0.327735	1
CG18563	2652	18143667	FBtr0300902 // CG18563 // CG18563 gene product from transcript CG18563-RB // 36C9-36C9	FBtr0300902	1.25082	0.147054	0.295486	1	0.152173	57.4064	26.062	1.63437	1
CG34149	11006	18190890	FBtr0113489 // CG34149 // CG34149 gene product from transcript CG34149-RA // 94A6-94A6	FBtr0113489	1.2508	0.0683612	0.1686	1	0.0868276	2.86241	0.793659	0.99817	1
CG12289	8549	18177492	FBtr0076178 // CG12289 // CG12289 gene product from transcript CG12289-RA // 68C9-68C9	FBtr0076178	1.25047	1.52416e-05	0.000236251	0.217738	0.000121668	11.1742	0.339167	0.10927	1
snoRNA:2R:9445205	6365	18164942	NR_048103 // snoRNA:2R:9445205 // ncRNA // 50B1-50B1 // 12798443	NR_048103	1.24989	0.0161716	0.0564121	1	0.0290518	7.41882	1.09122	0.529516	1
CG6026	10311	18186973	FBtr0273301 // CG6026 // CG6026 gene product from transcript CG6026-RB // 91E4-91E4 //	FBtr0273301	1.24985	0.133299	0.275743	1	0.142006	8.52563	3.57031	1.50758	1
CG42795	11173	18192018	FBtr0332437 // CG42795 // CG42795 gene product from transcript CG42795-RC // 86A2-86A2	FBtr0332437	1.24983	2.63941e-05	0.000368209	0.371305	0.000189625	9.13204	0.302538	0.119265	1
CanA1	9591	18183047	FBtr0085732 // CanA1 // Calcineurin A1 // 100B1-100B1 // 43670 /// NM_079861 // CanA1 /	FBtr0085732	1.24963	0.000259667	0.00225047	1	0.00115898	9.36674	0.471936	0.181383	1
klu	8051	18174702	FBtr0333361 // klu // klumpfuss // 68A1-68A1 // 39228 /// FBtr0076247 // klu // klumpfu	FBtr0333361	1.24958	0.00249612	0.0129916	1	0.00669058	43.7789	3.66992	0.301782	1
CG3476	895	18134022	FBtr0079389 // CG3476 // CG3476 gene product from transcript CG3476-RA // 27D5-27D5 //	FBtr0079389	1.24957	0.00885188	0.0351448	1	0.0180993	59.2365	7.10521	0.431807	1
CR43613	11280	18192568	NR_048512 // CR43613 // ncRNA // 99B2-99B2 // 12798296	NR_048512	1.24953	0.214697	0.384388	1	0.197957	2.16341	1.35091	2.24796	1
CG15909	3620	18149150	FBtr0086122 // CG15909 // CG15909 gene product from transcript CG15909-RA // 42C4-42C4	FBtr0086122	1.24947	0.0572503	0.147411	1	0.0759155	5.18221	1.29655	0.900694	1
CG4586	13922	18207978	FBtr0071003 // CG4586 // CG4586 gene product from transcript CG4586-RA // 6E4-6E4 // 31	FBtr0071003	1.24943	0.0452393	0.123664	1	0.0636859	9.8119	2.18735	0.802542	1
Nmdar2	15675	18217705	NM_001014714 // Nmdar2 // NMDA receptor 2 // 2B1-2B1 // 31107 /// NM_001169166 // Nmdar	NM_001014714	1.2494	0.000771053	0.00521771	1	0.00268709	12.7069	0.804061	0.227799	1
Dh31-R1	6081	18163228	NM_165979 // Dh31-R1 // Diuretic hormone 31 receptor 1 // 49F15-50A1 // 36475 /// NM_00	NM_165979	1.24931	6.1581e-06	0.000116469	0.0901763	5.99806e-05	31.7692	0.825987	0.0935986	1
mRpL48	721	18133094	NM_134769 // mRpL48 // mitochondrial ribosomal protein L48 // 22B1-22B1 // 33348 /// FB	NM_134769	1.24908	0.0464993	0.126632	1	0.0652147	1.1691	0.263353	0.810938	1
CG3790	5450	18159973	FBtr0087815 // CG3790 // CG3790 gene product from transcript CG3790-RA // 49D6-49D6 //	FBtr0087815	1.24904	0.0750336	0.181061	1	0.0932453	1.04284	0.300614	1.03775	1
CG1208	9861	18184717	FBtr0113196 // CG1208 // CG1208 gene product from transcript CG1208-RB // 83C4-83C5 //	FBtr0113196	1.24901	0.0127422	0.0467999	1	0.0241016	27.0923	3.645	0.484345	1
	16067	18219547	---	---	1.24882	0.000719602	0.00494422	1	0.00254624	12.3	0.763266	0.223395	1
CG34370	6175	18163801	FBtr0332252 // CG34370 // CG34370 gene product from transcript CG34370-RG // 58B1-58B1	FBtr0332252	1.24874	0.000532795	0.00392078	1	0.00201917	6.24936	0.363073	0.209151	1
CG15626	2308	18141659	FBtr0077413 // CG15626 // CG15626 gene product from transcript CG15626-RB // 25A8-25A8	FBtr0077413	1.24862	5.73383e-05	0.00068362	0.785572	0.000352059	18.24	0.685903	0.135376	1
CG31904	3119	18146159	FBtr0079501 // CG31904 // CG31904 gene product from transcript CG31904-RD // 28C2-28C2	FBtr0079501	1.24857	0.023321	0.0748417	1	0.0385429	7.84606	1.31005	0.601089	1
CG14312	12190	18198058	FBtr0083599 // CG14312 // CG14312 gene product from transcript CG14312-RA // 91A1-91A1	FBtr0083599	1.24848	0.0589475	0.150617	1	0.0775667	2.9517	0.744318	0.907799	1
CG6041	13884	18207722	FBtr0070861 // CG6041 // CG6041 gene product from transcript CG6041-RA // 5C10-5C10 //	FBtr0070861	1.24839	0.015619	0.0549071	1	0.0282768	1.92517	0.27668	0.51738	1
CG34437	11041	18191108	FBtr0112738 // CG34437 // CG34437 gene product from transcript CG34437-RA // 98C3-98C3	FBtr0112738	1.2483	0.169473	0.32635	1	0.168068	7.72061	3.85814	1.79899	1
hkb	13075	18203032	FBtr0078951 // hkb // huckebein // 82A4-82A4 // 40549 /// NM_079497 // hkb // huckebein	FBtr0078951	1.24829	0.0209262	0.0688069	1	0.0354351	1.81269	0.289746	0.575435	1
l(3)72Do	7883	18173537	FBtr0112440 // l(3)72Do // lethal (3) 72Do // 72D10-72D11 // 5740624 /// NM_001104146 /	FBtr0112440	1.24826	0.000629753	0.00444971	1	0.00229157	30.3856	1.82378	0.216076	1
Obp58d	4186	18152272	NM_137867 // Obp58d // Odorant-binding protein 58d // 59A3-59A3 // 37609 /// FBtr007187	NM_137867	1.24821	0.114857	0.247942	1	0.127688	0.981687	0.365821	1.34152	1
CG8671	1238	18135825	FBtr0330679 // CG8671 // CG8671 gene product from transcript CG8671-RD // 39C1-39C1 //	FBtr0330679	1.2481	0.00187348	0.0103912	1	0.00535142	3.93817	0.30387	0.277777	1
CG13332	3855	18150516	FBtr0087674 // CG13332 // CG13332 gene product from transcript CG13332-RA // 50B1-50B1	FBtr0087674	1.24809	0.0845496	0.197371	1	0.101645	1.62205	0.49752	1.1042	1
Glut1	6709	18167033	NM_138229 // Glut1 // Glucose transporter 1 // 61D4-61E // 38109 /// FBtr0333501 // Glu	NM_138229	1.24803	0.000489966	0.00368876	1	0.00189969	4.16858	0.236674	0.204392	1
mir-990	6281	18164589	NR_048131 // mir-990 // mir-990 stem loop // 53E1-53E1 // 12798322 /// FBtr0304460 // M	NR_048131	1.24799	0.0570112	0.146981	1	0.0756942	7.00072	1.72933	0.889278	1
CG18539	4014	18151391	FBtr0307184 // CG18539 // CG18539 gene product from transcript CG18539-RB // 55C2-55C2	FBtr0307184	1.2478	0.205796	0.373704	1	0.192455	2.39224	1.41631	2.13135	1
CG7115	574	18132279	FBtr0331236 // CG7115 // CG7115 gene product from transcript CG7115-RD // 28D1-28D1 //	FBtr0331236	1.2478	3.85668e-06	8.11858e-05	0.0571202	4.18101e-05	29.0399	0.694111	0.086047	1
CG12942	3764	18150034	FBtr0088236 // CG12942 // CG12942 gene product from transcript CG12942-RA // 47C6-47C6	FBtr0088236	1.24767	0.0102711	0.0394736	1	0.0203286	3.44842	0.427831	0.446636	1
calypso	6275	18164574	FBtr0087245 // calypso // CG8445 gene product from transcript CG8445-RB // 52F7-52F7 //	FBtr0087245	1.24764	0.0158907	0.0556704	1	0.0286699	2.31044	0.332286	0.51775	1
cp309	9244	18180821	FBtr0305979 // cp309 // CG33957 gene product from transcript CG33957-RM // 71B2-71B4 //	FBtr0305979	1.24763	0.000335775	0.00276933	1	0.00142619	11.0084	0.575931	0.188343	1
	103	18130193	---	---	1.24761	0.427966	0.613819	1	0.316112	1.27313	1.97193	5.57598	1
cdc23	1213	18135717	FBtr0081362 // cdc23 // CG2508 gene product from transcript CG2508-RA // 38C7-38C8 // 3	FBtr0081362	1.2476	0.0081083	0.0328886	1	0.0169374	9.38934	1.08033	0.414215	1
CG32506	14381	18210330	FBtr0307539 // CG32506 // CG32506 gene product from transcript CG32506-RC // 19D1-19D1	FBtr0307539	1.24757	0.0415643	0.116288	1	0.0598875	6.23942	1.3195	0.761319	1
	2729	18144067	---	---	1.2473	0.322129	0.509328	1	0.2623	3.81947	3.74545	3.53024	1
Ada2b	11829	18195965	FBtr0081807 // Ada2b // CG9638 gene product from transcript CG9638-RC // 84F5-84F5 // 4	FBtr0081807	1.24721	0.00184754	0.0103092	1	0.00530915	10.2374	0.782179	0.275056	1
CG16798	2734	18144076	FBtr0081371 // CG16798 // CG16798 gene product from transcript CG16798-RA // 38C5-38C5	FBtr0081371	1.2472	0.0422408	0.117614	1	0.0605705	2.30246	0.489197	0.764883	1
CG32816	15647	18217558	FBtr0070101 // CG32816 // CG32816 gene product from transcript CG32816-RC // 1A2-1B4 //	FBtr0070101	1.247	0.00657783	0.0280294	1	0.0144349	30.2924	3.25677	0.38704	1
Uhg8	7655	18172024	NR_033163 // Uhg8 // ncRNA // 77C3-77C3 // 8674065	NR_033163	1.24698	0.00801784	0.0325865	1	0.0167818	86.607	9.88591	0.410929	1
Fur1	11424	18193640	FBtr0089983 // Fur1 // Furin 1 // 96D2-96E1 // 47220 /// NM_080146 // Fur1 // Furin 1 /	FBtr0089983	1.24682	2.85684e-06	6.39448e-05	0.0425626	3.29311e-05	16.6624	0.377614	0.0815853	1
Pph13	533	18132061	FBtr0078070 // Pph13 // PvuII-PstI homology 13 // 21E2-21E2 // 33239 /// NM_057982 // P	FBtr0078070	1.24668	0.0279336	0.0859602	1	0.0442689	6.63234	1.17377	0.637118	1
	267	18130521	---	---	1.24658	0.0767929	0.18416	1	0.0948411	2.66919	0.765834	1.0329	1
CG8187	5539	18160380	FBtr0087355 // CG8187 // CG8187 gene product from transcript CG8187-RA // 52A10-52A10 /	FBtr0087355	1.2465	0.00122219	0.00743516	1	0.00382906	8.88566	0.611598	0.247787	1
ec	13529	18205476	FBtr0112801 // ec // echinus // 3F2-3F3|1-5.5 cM // 31339 /// NM_130722 // ec // echinu	FBtr0112801	1.24649	0.013536	0.0490094	1	0.0252395	29.4841	3.97612	0.485483	1
trx	11403	18193492	FBtr0082947 // trx // trithorax // 88B1-88B1|3-54.2 cM // 41737 /// NM_134282 // trx //	FBtr0082947	1.24637	0.000906607	0.00587441	1	0.00302528	14.7903	0.949435	0.231096	1
	9628	18183268	---	---	1.24633	0.257025	0.436859	1	0.224979	22.585	16.6339	2.65141	1
	9629	18183270	---	---	1.24633	0.257025	0.436859	1	0.224979	22.585	16.6339	2.65141	1
	9631	18183274	---	---	1.24633	0.257025	0.436859	1	0.224979	22.585	16.6339	2.65141	1
	11515	18194173	---	---	1.24633	0.257025	0.436859	1	0.224979	22.585	16.6339	2.65141	1
	11516	18194175	---	---	1.24633	0.257025	0.436859	1	0.224979	22.585	16.6339	2.65141	1
	11517	18194177	---	---	1.24633	0.257025	0.436859	1	0.224979	22.585	16.6339	2.65141	1
CG7457	8441	18176875	FBtr0076814 // CG7457 // CG7457 gene product from transcript CG7457-RA // 66A10-66A11 /	FBtr0076814	1.24619	0.0312375	0.0935864	1	0.0481963	5.11995	0.945667	0.664929	1
CG17168	15923	18219160	FBtr0113730 // CG17168 // CG17168 gene product from transcript CG17168-RA // --- // 335	FBtr0113730	1.24604	1.36302e-06	3.63517e-05	0.0206128	1.87209e-05	14.0879	0.283968	0.0725649	1
ex	422	18131224	FBtr0078059 // ex // expanded // 21C2-21C2|2-0.1 cM // 33218 /// NM_057492 // ex // exp	FBtr0078059	1.24595	0.00125274	0.00757189	1	0.00389947	3.78203	0.26077	0.248219	1
bnl	11536	18194340	FBtr0083795 // bnl // branchless // 92B2-92B3 // 42356 /// FBtr0300123 // bnl // branch	FBtr0083795	1.2458	0.00248374	0.0129354	1	0.00666164	12.9333	1.05359	0.293269	1
Hr46	4900	18156138	NM_001259307 // Hr46 // Hormone receptor-like in 46 // 46F5-46F7 // 36073 /// FBtr03063	NM_001259307	1.2458	4.09844e-07	1.4417e-05	0.00631534	7.42463e-06	18.4536	0.311753	0.0608179	1
DopR	11497	18194083	NM_001260163 // DopR // Dopamine receptor // 88A10-88A12 // 41726 /// FBtr0308191 // Do	NM_001260163	1.24578	0.0025395	0.0131628	1	0.00677875	10.8062	0.88516	0.294883	1
SmD3	3509	18148444	FBtr0087986 // SmD3 // Small ribonucleoprotein particle protein SmD3 // 48E4-48E4 // 36	FBtr0087986	1.24555	0.000852653	0.00561849	1	0.00289348	10.9942	0.691897	0.226558	1
dnk	9719	18183844	FBtr0321263 // dnk // deoxyribonucleoside kinase // 91E2-91E2 // 42273 /// NM_001275793	FBtr0321263	1.24526	9.77385e-06	0.000167046	0.141425	8.60274e-05	9.09378	0.247176	0.0978507	1
CG42388	14512	18211219	FBtr0302907 // CG42388 // CG42388 gene product from transcript CG42388-RC // 8C4-8C4 //	FBtr0302907	1.24515	0.000117101	0.00118495	1	0.000610241	27.1918	1.13646	0.150459	1
dpr12	4659	18154500	FBtr0300553 // dpr12 // CG34385 gene product from transcript CG34385-RE // 42A1-42A1 //	FBtr0300553	1.24512	0.000322441	0.00268241	1	0.00138142	14.7597	0.751959	0.183408	1
CG10053	9908	18184967	FBtr0081576 // CG10053 // CG10053 gene product from transcript CG10053-RA // 84D3-84D3	FBtr0081576	1.24509	0.000292953	0.00247552	1	0.00127487	5.27971	0.263737	0.179831	1
glec	11548	18194426	FBtr0084157 // glec // gliolectin // 93F14-93F14 // 42571 /// NM_079719 // glec // glio	FBtr0084157	1.24501	1.0742e-05	0.000180567	0.155111	9.29908e-05	11.0318	0.303922	0.0991786	1
CG5890	10561	18188431	FBtr0301147 // CG5890 // CG5890 gene product from transcript CG5890-RB // 96F5-96F5 //	FBtr0301147	1.24496	0.000133592	0.00131592	1	0.000677691	15.3462	0.656625	0.154034	1
CG3078	14845	18213315	FBtr0070415 // CG3078 // CG3078 gene product from transcript CG3078-RA // 2F2-2F2 // 31	FBtr0070415	1.24486	0.00730978	0.03043	1	0.0156712	7.41509	0.810152	0.393326	1
CG30105	5962	18162676	FBtr0086899 // CG30105 // CG30105 gene product from transcript CG30105-RA // 54C12-54C1	FBtr0086899	1.24482	0.168394	0.324924	1	0.167333	0.959698	0.465112	1.74472	1
CG31778	2865	18144846	FBtr0077543 // CG31778 // CG31778 gene product from transcript CG31778-RA // 24C1-24C1	FBtr0077543	1.24474	0.000148553	0.0014196	1	0.000731086	20.7453	0.904304	0.156927	1
trpm	6142	18163610	FBtr0114579 // trpm // CG34123 gene product from transcript CG34123-RG // 51E11-51F2 //	FBtr0114579	1.24466	5.51281e-08	3.2833e-06	0.000869953	1.69088e-06	20.2413	0.256788	0.0456708	1
CG43901	14016	18208414	FBtr0332933 // CG43901 // CG43901 gene product from transcript CG43901-RA // 9F10-9F11	FBtr0332933	1.24458	3.94763e-05	0.000503778	0.547381	0.000259442	21.3713	0.730543	0.12306	1
SA-2	8992	18179726	FBtr0301788 // SA-2 // Stromalin-2 // 62A1-62A1 // 38167 /// NM_138265 // SA-2 // Strom	FBtr0301788	1.24442	0.0229249	0.0739195	1	0.038068	33.367	5.36946	0.579316	1
snoRNA:Psi28S-2949	4614	18154344	NR_003786 // snoRNA:Psi28S-2949 // ncRNA // 45A2-45A2 // 5740401	NR_003786	1.24437	0.0560593	0.145215	1	0.0747847	30.7149	7.32644	0.85871	1
l(1)G0004	13765	18207141	FBtr0077298 // l(1)G0004 // lethal (1) G0004 // 19C5-19C6 // 33033 /// NM_134543 // l(1	FBtr0077298	1.24432	0.00187753	0.0104002	1	0.00535603	25.6938	1.92974	0.270379	1
l(2)35Di	1899	18139202	FBtr0080772 // l(2)35Di // lethal (2) 35Di // 35D4-35D4 // 34925 /// NM_165126 // l(2)3	FBtr0080772	1.24424	0.00367245	0.0176559	1	0.00909264	5.09699	0.455046	0.321398	1
CG11859	10535	18188311	FBtr0084816 // CG11859 // CG11859 gene product from transcript CG11859-RA // 96C8-96C8	FBtr0084816	1.24422	0.0117463	0.0438724	1	0.022594	6.86029	0.867363	0.455157	1
elB	1944	18139506	FBtr0080637 // elB // elbow B // 35B1-35B1|2-50.0 cM // 34844 /// NM_205990 // elB // e	FBtr0080637	1.24408	5.58933e-06	0.000108477	0.0820805	5.58648e-05	11.4332	0.281827	0.0887394	1
CG31706	2850	18144757	FBtr0080241 // CG31706 // CG31706 gene product from transcript CG31706-RB // 32F2-32F2	FBtr0080241	1.24402	0.0219348	0.071347	1	0.0367432	4.72883	0.745923	0.567862	1
CG18507	607	18132500	FBtr0331332 // CG18507 // CG18507 gene product from transcript CG18507-RC // 34C6-34C6	FBtr0331332	1.24392	0.000343269	0.00281126	1	0.00144778	9.69802	0.496052	0.184139	1
CG7971	8246	18175864	FBtr0303107 // CG7971 // CG7971 gene product from transcript CG7971-RC // 62A10-62A10 /	FBtr0303107	1.24363	4.19364e-05	0.000529086	0.580488	0.000272475	19.5483	0.670622	0.123501	1
san	3512	18148476	NM_080040 // san // separation anxiety // 47F5-47F5 // 44724 /// FBtr0088126 // san //	NM_080040	1.24338	0.000391405	0.00311787	1	0.00160568	11.0983	0.580968	0.188451	1
Tsp39D	1239	18135842	FBtr0273404 // Tsp39D // Tetraspanin 39D // 39D1-39D1 // 35405 /// NM_078888 // Tsp39D	FBtr0273404	1.24323	8.20972e-05	0.000897516	1	0.000462214	16.1984	0.624912	0.138883	1
	14680	18212319	---	---	1.2432	0.0217471	0.070892	1	0.0365089	12.9065	2.01698	0.562595	1
snRNA:U11	9196	18180681	NR_003121 // snRNA:U11 // small nuclear RNA U11 // 63F5-63F5 // 4379906	NR_003121	1.24315	0.231511	0.405398	1	0.208777	9.65099	6.20559	2.3148	1
aop	1859	18138860	FBtr0330658 // aop // anterior open // 22D1-22D1|2-12 cM // 33392 /// NM_001272979 // a	FBtr0330658	1.24312	5.54085e-05	0.000665963	0.76025	0.000342966	8.24351	0.295958	0.129247	1
Pi3K59F	3456	18148079	NM_057785 // Pi3K59F // Phosphotidylinositol 3 kinase 59F // 59E4-59F1 // 37733 /// FBt	NM_057785	1.2431	0.0105644	0.0402878	1	0.0207479	6.23181	0.754616	0.435927	1
Pink1	13912	18207898	NM_001031879 // Pink1 // PTEN-induced putative kinase 1 // 6C6-6C6 // 31607 /// FBtr010	NM_001031879	1.24305	0.00018981	0.00173951	1	0.000895836	8.38974	0.378723	0.162508	1
CR42651	13078	18203043	NR_073987 // CR42651 // ncRNA // 84A5-84A5 // 14462440	NR_073987	1.24291	0.0612752	0.155307	1	0.0799821	3.00166	0.741423	0.889214	1
CG31053	12759	18201078	FBtr0085268 // CG31053 // CG31053 gene product from transcript CG31053-RA // 98B6-98B6	FBtr0085268	1.24284	0.0291783	0.0888635	1	0.0457641	1.37705	0.241212	0.630598	1
CG8321	3793	18150192	FBtr0087975 // CG8321 // CG8321 gene product from transcript CG8321-RA // 48D8-48D8 //	FBtr0087975	1.24284	0.00171647	0.00970426	1	0.00499762	12.4644	0.905781	0.261611	1
Acn	1772	18138493	NM_001273627 // Acn // Acinus // 37B11-37B12|2-53.9 cM // 35173 /// FBtr0081144 // Acn	NM_001273627	1.24281	4.51026e-07	1.55967e-05	0.00694291	8.0322e-06	28.4171	0.476101	0.0603144	1
mTTF	2126	18140710	NM_135865 // mTTF // mitochondrial transcription termination factor // 35A4-35A4 // 348	NM_135865	1.24261	0.000185096	0.00170109	1	0.000876049	7.5858	0.339652	0.161189	1
CG14881	10236	18186642	FBtr0083288 // CG14881 // CG14881 gene product from transcript CG14881-RB // 89B16-89B1	FBtr0083288	1.24259	0.0198233	0.0660182	1	0.0339989	5.56101	0.835392	0.540803	1
CG31459	10908	18190402	FBtr0083812 // CG31459 // CG31459 gene product from transcript CG31459-RA // 92B3-92B3	FBtr0083812	1.24258	4.71641e-08	2.91596e-06	0.000745204	1.5017e-06	113.867	1.393	0.0440408	1
Rab40	15204	18215236	FBtr0073669 // Rab40 // CG1900 gene product from transcript CG1900-RA // 11A11-11A11 //	FBtr0073669	1.24248	3.98034e-05	0.000507159	0.551769	0.000261183	12.5285	0.422286	0.121342	1
CG12516	12532	18199958	FBtr0301672 // CG12516 // CG12516 gene product from transcript CG12516-RB // 98C3-98C3	FBtr0301672	1.24246	0.00834232	0.0335626	1	0.0172845	4.44113	0.496459	0.402432	1
raptor	15033	18214435	FBtr0332964 // raptor // CG4320 gene product from transcript CG4320-RB // 5D4-5D4 // 31	FBtr0332964	1.24245	0.000817454	0.00544813	1	0.00280575	3.80351	0.231755	0.219355	1
Cfp1	15130	18214851	FBtr0071327 // Cfp1 // CG17446 gene product from transcript CG17446-RB // 8D4-8D4 // 31	FBtr0071327	1.24238	0.015944	0.0558091	1	0.0287413	4.69069	0.649872	0.498762	1
Frq1	14244	18209603	FBtr0100239 // Frq1 // Frequenin 1 // 16F7-17A1 // 32797 /// NM_001038764 // Frq1 // Fr	FBtr0100239	1.24221	4.57099e-06	9.24506e-05	0.0674212	4.76114e-05	16.3179	0.384407	0.0848068	1
CG11629	2764	18144284	FBtr0085950 // CG11629 // CG11629 gene product from transcript CG11629-RA // 40B3-40B3	FBtr0085950	1.24196	0.0169193	0.0585203	1	0.0301376	13.4478	1.89715	0.507871	1
fd102C	13325	18204690	NM_143694 // fd102C // forkhead domain 102C // 102E3-102E3 // 43843 /// FBtr0089251 //	NM_143694	1.24194	0.0337371	0.0994612	1	0.0512218	4.07018	0.7529	0.665926	1
CG13562	4236	18152566	FBtr0305988 // CG13562 // CG13562 gene product from transcript CG13562-RC // 60A9-60A9	FBtr0305988	1.24193	0.124344	0.262513	1	0.135192	7.64476	2.87431	1.35354	1
CG14797	13808	18207356	FBtr0308320 // CG14797 // CG14797 gene product from transcript CG14797-RC // 2B7-2B7 //	FBtr0308320	1.24179	0.0866573	0.200951	1	0.103488	4.08411	1.21378	1.0699	1
CG34275	12962	18202244	FBtr0112470 // CG34275 // CG34275 gene product from transcript CG34275-RA // 89A8-89A8	FBtr0112470	1.24173	0.142873	0.289391	1	0.149034	1.47871	0.614545	1.49614	1
mir-1	1738	18138317	NR_048021 // mir-1 // mir-1 stem loop // 38C8-38C8 // 12798026 /// FBtr0304487 // MIMAT	NR_048021	1.24169	0.171551	0.329069	1	0.169468	37.5298	18.0517	1.73159	1
mRpL9	10195	18186453	NM_079639 // mRpL9 // mitochondrial ribosomal protein L9 // 88F1-88F1 // 41859 /// FBtr	NM_079639	1.24148	1.83419e-05	0.000275415	0.260863	0.000141837	58.945	1.72781	0.105524	1
CG31347	12834	18201560	FBtr0082664 // CG31347 // CG31347 gene product from transcript CG31347-RA // 87C5-87C5	FBtr0082664	1.24141	0.000697892	0.004839	1	0.00249205	10.9002	0.636327	0.21016	1
Bzd	14772	18212902	FBtr0070447 // Bzd // Buzidau // 3A7-3A7|1-1.2 cM // 44554 /// NM_080029 // Bzd // Buzi	FBtr0070447	1.24119	0.00622279	0.0268055	1	0.0138047	5.28073	0.535088	0.364782	1
snoRNA:Psi28S-1135d	15715	18217834	NR_003745 // snoRNA:Psi28S-1135d // ncRNA // 15E6-15E6 // 5740818	NR_003745	1.24112	0.153189	0.304291	1	0.156708	0.901708	0.393749	1.57201	1
	15716	18217835	---	---	1.24112	0.153189	0.304291	1	0.156708	0.901708	0.393749	1.57201	1
Aats-pro	8159	18175380	NM_139480 // Aats-pro // Prolyl-tRNA synthetase // 62E8-62E8 // 38331 /// NM_001274408	NM_139480	1.24107	0.0084647	0.0339526	1	0.0174853	3.271	0.363553	0.400119	1
CG3121	4244	18152613	FBtr0072161 // CG3121 // CG3121 gene product from transcript CG3121-RA // 60B3-60B3 //	FBtr0072161	1.24098	0.00258457	0.013327	1	0.0068633	6.19577	0.492065	0.28591	1
beta3GalTII	5291	18159012	NM_136555 // beta3GalTII // Galactosyltransferase II // 44D5-44D5 // 35848 /// FBtr0088	NM_136555	1.24088	0.0259553	0.0813447	1	0.0418919	3.98798	0.656465	0.5926	1
CG8248	5301	18159055	FBtr0088678 // CG8248 // CG8248 gene product from transcript CG8248-RA // 44F7-44F7 //	FBtr0088678	1.24025	0.00278308	0.0141482	1	0.00728624	6.21674	0.500541	0.289854	1
snoRNA:Psi28S-2648	3014	18145497	NR_002512 // snoRNA:Psi28S-2648 // ncRNA // 28D3-28D3 // 3771786	NR_002512	1.2402	0.0824998	0.194112	1	0.0999665	0.83787	0.239016	1.02696	1
	3015	18145498	---	---	1.2402	0.0824998	0.194112	1	0.0999665	0.83787	0.239016	1.02696	1
snoRNA:Me18S-G393	6183	18163884	NR_003838 // snoRNA:Me18S-G393 // ncRNA // 60D10-60D10 // 5740104	NR_003838	1.24019	0.234162	0.408682	1	0.210468	0.792363	0.504294	2.2912	1
c11.1	15500	18216783	FBtr0071326 // c11.1 // CG12132 gene product from transcript CG12132-RA // 8D4-8D5 // 5	FBtr0071326	1.24018	0.00256947	0.0132676	1	0.00683271	56.7494	4.47341	0.283778	1
Atg1	9288	18181170	FBtr0075945 // Atg1 // Autophagy-specific gene 1 // 69E2-69E4 // 39454 /// FBtr0300561	FBtr0075945	1.24016	0.000170275	0.00159086	1	0.000819279	33.3805	1.44396	0.155728	1
snoRNA:Or-CD10	15692	18217796	NR_002462 // snoRNA:Or-CD10 // ncRNA // 6B1-6B1 // 3772495	NR_002462	1.24016	0.0163355	0.0567534	1	0.0292276	2.90061	0.398693	0.494826	1
	15693	18217797	---	---	1.24016	0.0163355	0.0567534	1	0.0292276	2.90061	0.398693	0.494826	1
CG4820	10049	18185658	FBtr0113221 // CG4820 // CG4820 gene product from transcript CG4820-RB // 86D8-86D8 //	FBtr0113221	1.24005	0.000816944	0.00544696	1	0.00280515	6.72059	0.402202	0.215447	1
Tango5	15612	18217357	NM_001169245 // Tango5 // Transport and Golgi organization 5 // 9E4-9E6 // 326232 /// N	NM_001169245	1.24005	4.70076e-06	9.46402e-05	0.0693085	4.8739e-05	13.7406	0.319901	0.0838133	1
htl	11474	18193898	NM_169784 // htl // heartless // 90E2-90E2 // 42160 /// FBtr0083549 // htl // heartless	NM_169784	1.24002	0.0150985	0.0534457	1	0.0275242	8.56416	1.14356	0.480703	1
825-Oak	9052	18180016	FBtr0273406 // 825-Oak // CG32208 gene product from transcript CG32208-RB // 76B3-76B3	FBtr0273406	1.24001	0.041156	0.115662	1	0.059565	2.11574	0.42126	0.716787	1
Tim10	6228	18164198	NM_137762 // Tim10 // Translocase of inner membrane 10 // 57F8-57F8 // 37478 /// FBtr00	NM_137762	1.23996	0.000290734	0.00246256	1	0.0012682	13.4993	0.648171	0.172855	1
	4499	18153957	---	---	1.23995	0.00199156	0.0108972	1	0.00561197	13.3052	0.981656	0.265607	1
CG13069	7405	18170783	FBtr0075463 // CG13069 // CG13069 gene product from transcript CG13069-RA // 72D10-72D1	FBtr0075463	1.23995	0.227696	0.400653	1	0.206333	1.56864	0.968236	2.22208	1
CG32814	15646	18217555	FBtr0302882 // CG32814 // CG32814 gene product from transcript CG32814-RB // 1E1-1E1 //	FBtr0302882	1.23989	0.143635	0.290557	1	0.149635	1.6717	0.688047	1.4817	1
CG4949	14215	18209439	FBtr0074381 // CG4949 // CG4949 gene product from transcript CG4949-RA // 15E1-15E1 //	FBtr0074381	1.23975	0.0438925	0.120827	1	0.0622253	2.20227	0.450807	0.736925	1
NitFhit	6630	18166528	NM_080383 // NitFhit // Nitrilase and fragile histidine triad fusion protein // 61B2-61	NM_080383	1.23973	0.00201254	0.0109756	1	0.00565236	19.0452	1.40649	0.26586	1
CG9996	12431	18199455	FBtr0113285 // CG9996 // CG9996 gene product from transcript CG9996-RB // 96B20-96B20 /	FBtr0113285	1.23942	0.00982293	0.0381647	1	0.0196545	7.84714	0.902963	0.414249	1
CG12822	3665	18149432	FBtr0088841 // CG12822 // CG12822 gene product from transcript CG12822-RA // 43E18-43E1	FBtr0088841	1.23922	0.161097	0.315279	1	0.162366	1.40944	0.631745	1.61361	1
cert	8169	18175443	NM_139942 // cert // ceramide transfer protein // 66C4-66C5 // 38928 /// FBtr0076717 //	NM_139942	1.23906	0.00935497	0.036696	1	0.0188982	4.76357	0.538206	0.406741	1
KP78a	11638	18194973	FBtr0301426 // KP78a // CG6715 gene product from transcript CG6715-RB // 86E2-86E2 // 4	FBtr0301426	1.23903	0.00241275	0.0126464	1	0.00651281	10.2482	0.788089	0.276842	1
KP78a	11639	18194978	FBtr0301426 // KP78a // CG6715 gene product from transcript CG6715-RB // 86E2-86E2 // 4	FBtr0301426	1.23903	0.00241275	0.0126464	1	0.00651281	10.2482	0.788089	0.276842	1
CR32027	7463	18171088	NR_048296 // CR32027 // ncRNA // 75E2-75E2 // 12797935	NR_048296	1.23903	0.23024	0.40378	1	0.207944	0.771437	0.478281	2.23195	1
CG15766	15026	18214402	FBtr0070832 // CG15766 // CG15766 gene product from transcript CG15766-RA // 5C2-5C2 //	FBtr0070832	1.23903	0.0856031	0.199105	1	0.102538	1.41145	0.407891	1.04035	1
UbcD6	11423	18193632	NM_079506 // UbcD6 // Ubiquitin conjugating enzyme // 82E3-82E4 // 40610 /// NM_0011700	NM_079506	1.2389	3.85983e-06	8.11858e-05	0.0571595	4.18101e-05	33.3233	0.745949	0.0805868	1
CG34169	1588	18137473	FBtr0112360 // CG34169 // CG34169 gene product from transcript CG34169-RA // 36C2-36C2	FBtr0112360	1.2387	0.00698516	0.0294283	1	0.0151553	14.6871	1.51185	0.370573	1
Proc-R	13843	18207522	NM_167020 // Proc-R // Proctolin receptor // 4C14-4C15 // 31408 /// NM_001014723 // Pro	NM_167020	1.23849	0.00896236	0.0354885	1	0.0182763	31.8935	3.53967	0.399542	1
Xbp1	3496	18148368	NM_079983 // Xbp1 // X box binding protein-1 // 57C3-57C4 // 44226 /// FBtr0310044 // X	NM_079983	1.23844	3.53643e-06	7.5453e-05	0.0524444	3.88578e-05	91.5027	2.01383	0.0792303	1
osm-6	2381	18142067	FBtr0079333 // osm-6 // CG9595 gene product from transcript CG9595-RA // 26E3-26E3 // 3	FBtr0079333	1.23829	0.144525	0.291824	1	0.150287	7.62289	3.11468	1.47095	1
	112	18130211	---	---	1.23828	0.17909	0.339225	1	0.174698	0.766716	0.372942	1.75109	1
CG34155	12958	18202233	FBtr0111047 // CG34155 // CG34155 gene product from transcript CG34155-RA // 99F8-99F8	FBtr0111047	1.23816	0.00197777	0.010842	1	0.00558353	4.83101	0.351052	0.261599	1
mRpL45	11294	18192635	NM_142815 // mRpL45 // mitochondrial ribosomal protein L45 // 94B6-94B6|3-76.6 cM // 42	NM_142815	1.23811	0.0159911	0.0558971	1	0.0287866	3.4165	0.458896	0.483543	1
	16065	18219543	---	---	1.238	1.22217e-05	0.000199212	0.175787	0.000102593	16.7194	0.44647	0.0961332	1
polybromo	12421	18199393	FBtr0084740 // polybromo // CG11375 gene product from transcript CG11375-RA // 96A22-96	FBtr0084740	1.23794	0.0028865	0.0145817	1	0.00750947	3.59348	0.287075	0.287596	1
CG31793	1381	18136782	FBtr0310616 // CG31793 // CG31793 gene product from transcript CG31793-RB // 37B9-37B9	FBtr0310616	1.23787	0.024536	0.0779205	1	0.0401285	13.0093	2.04725	0.566524	1
SelR	11927	18196573	FBtr0082295 // SelR // CG6584 gene product from transcript CG6584-RI // 86C7-86C7 // 41	FBtr0082295	1.2378	2.08857e-07	8.67229e-06	0.00324719	4.46617e-06	74.4006	1.07685	0.0521052	1
Vha68-2	1802	18138603	NM_001273496 // Vha68-2 // V-ATPase 69 kDa subunit 2 // 34A3-34A3 // 45012 /// FBtr0080	NM_001273496	1.23752	2.79564e-05	0.000382805	0.392141	0.000197142	19.246	0.588016	0.109989	1
CG32202	7509	18171368	FBtr0075051 // CG32202 // CG32202 gene product from transcript CG32202-RA // 75D6-75D6	FBtr0075051	1.2375	0.0340571	0.100032	1	0.051516	1.79863	0.323107	0.646706	1
CG8326	15363	18216080	FBtr0074486 // CG8326 // CG8326 gene product from transcript CG8326-RA // 16B9-16B10 //	FBtr0074486	1.23741	0.0314402	0.0940555	1	0.0484379	1.92655	0.334249	0.624588	1
CG30283	6234	18164223	FBtr0300950 // CG30283 // CG30283 gene product from transcript CG30283-RB // 57E11-57E1	FBtr0300950	1.23739	0.0395749	0.112162	1	0.0577627	3.19189	0.612131	0.690398	1
Klp31E	1024	18134764	FBtr0302039 // Klp31E // CG5300 gene product from transcript CG5300-RA // 31E1-31E1 //	FBtr0302039	1.23715	0.0172479	0.0593798	1	0.0305802	11.319	1.55085	0.493247	1
Alh	13065	18202958	FBtr0300494 // Alh // Alhambra // 84B6-84C3 // 40850 /// FBtr0330367 // Alh // Alhambra	FBtr0300494	1.23709	4.23956e-09	5.44866e-07	6.81338e-05	2.80602e-07	63.6998	0.545129	0.030808	1
CG6340	14153	18209079	FBtr0310061 // CG6340 // CG6340 gene product from transcript CG6340-RE // 13C5-13C5 //	FBtr0310061	1.23707	0.000935168	0.00602123	1	0.00310089	5.68243	0.34278	0.217162	1
chinmo	1620	18137643	NM_001258910 // chinmo // Chronologically inappropriate morphogenesis // 22A5-22B1 // 3	NM_001258910	1.237	0.0014618	0.00856097	1	0.00440884	17.862	1.19516	0.240878	1
Ugt36Bc	1268	18136013	FBtr0080912 // Ugt36Bc // CG17932 gene product from transcript CG17932-RB // 36B1-36B1	FBtr0080912	1.23697	0.0353367	0.102719	1	0.0528994	27.6584	5.02833	0.654484	1
	5500	18160211	---	---	1.23687	0.00266539	0.0136592	1	0.00703439	5.38218	0.417747	0.27942	1
	285	18130557	---	---	1.23666	0.359039	0.547348	1	0.28188	0.64016	0.67855	3.81589	1
	16306	18220390	---	---	1.23662	0.206588	0.3747	1	0.192968	1.91931	1.04964	1.96878	1
	14791	18213001	---	---	1.23656	0.0294659	0.0895777	1	0.0461319	3.4242	0.574518	0.604013	1
CG31226	12811	18201447	FBtr0083676 // CG31226 // CG31226 gene product from transcript CG31226-RB // 91D2-91D2	FBtr0083676	1.23649	0.00207036	0.0112118	1	0.00577401	26.6374	1.93321	0.26127	1
mRpS22	10618	18188744	NM_079813 // mRpS22 // mitochondrial ribosomal protein S22 // 98B6-98B6 // 43345 /// FB	NM_079813	1.23636	0.0190875	0.0641701	1	0.0330471	4.30729	0.608786	0.508819	1
mRpS16	5496	18160201	NM_079013 // mRpS16 // mitochondrial ribosomal protein S16 // 50E1-50E1 // 36570 /// NM	NM_079013	1.23617	0.00175827	0.00989946	1	0.00509815	5.27373	0.366661	0.250293	1
Nep5	12500	18199746	FBtr0113296 // Nep5 // Neprilysin 5 // 97E1-97E1 // 43255 /// NM_001104470 // Nep5 // N	FBtr0113296	1.23612	0.00824704	0.0332941	1	0.0171462	2.46519	0.261802	0.382318	1
CG13398	2459	18142620	FBtr0331990 // CG13398 // CG13398 gene product from transcript CG13398-RB // 29C3-29C3	FBtr0331990	1.23593	0.000531025	0.00390951	1	0.00201337	5.96516	0.314893	0.190039	1
CG9626	11833	18195985	FBtr0306806 // CG9626 // CG9626 gene product from transcript CG9626-RC // 84F9-84F9 //	FBtr0306806	1.23592	0.00717042	0.0299861	1	0.0154426	2.96377	0.301094	0.365729	1
snoRNA:U49:66Db	7632	18171955	NR_001955 // snoRNA:U49:66Db // ncRNA // 66D8-66D8 // 3772653	NR_001955	1.23575	0.0988318	0.222011	1	0.114334	1.63334	0.502816	1.10824	1
	7633	18171956	---	---	1.23575	0.0988318	0.222011	1	0.114334	1.63334	0.502816	1.10824	1
CG18547	11968	18196825	FBtr0082506 // CG18547 // CG18547 gene product from transcript CG18547-RA // 87A4-87A4	FBtr0082506	1.23569	0.000113852	0.00115565	1	0.000595154	49.3528	1.91144	0.139429	1
fj	3310	18147029	FBtr0086754 // fj // four-jointed // 55C1-55C1|2-81.5 cM // 37089 /// NM_058135 // fj /	FBtr0086754	1.23551	0.00559029	0.0244558	1	0.0125946	143.982	13.545	0.338667	1
mir-2500	9336	18181539	NR_048285 // mir-2500 // mir-2500 stem loop // 73E3-73E3 // 12797920 /// FBtr0304207 //	NR_048285	1.23537	0.0898271	0.206298	1	0.106242	1.08888	0.315027	1.04152	1
CG42450	14514	18211236	FBtr0310343 // CG42450 // CG42450 gene product from transcript CG42450-RB // 17E1-17E1	FBtr0310343	1.23535	8.76053e-05	0.000943824	1	0.000486063	13.4189	0.493749	0.132462	1
Cpr64Ad	6818	18167715	FBtr0073223 // Cpr64Ad // Cuticular protein 64Ad // 64A10-64A10 // 38511 /// NM_139618	FBtr0073223	1.23527	0.0311577	0.0934846	1	0.0481439	7.62333	1.29636	0.612188	1
Syn	9569	18182868	FBtr0089475 // Syn // Synapsin // 85F16-86A1 // 41247 /// FBtr0089477 // Syn // Synapsi	FBtr0089475	1.23516	1.33084e-05	0.000213589	0.191019	0.000109997	16.0234	0.424596	0.0953948	1
Aats-trp	11482	18193951	FBtr0081980 // Aats-trp // Tryptophanyl-tRNA synthetase // 85D7-85D7 // 45399 /// FBtr0	FBtr0081980	1.23512	0.00325292	0.0160503	1	0.00826577	61.2672	4.94392	0.2905	1
CG5188	1027	18134793	FBtr0080024 // CG5188 // CG5188 gene product from transcript CG5188-RA // 31E1-31E1 //	FBtr0080024	1.23491	0.0319884	0.095259	1	0.0490577	2.22348	0.381259	0.61729	1
CG14913	1055	18134930	FBtr0113035 // CG14913 // CG14913 gene product from transcript CG14913-RB // 32C1-32C1	FBtr0113035	1.23485	0.150329	0.300253	1	0.154628	3.93816	1.61593	1.47717	1
CG31248	10864	18190185	FBtr0081564 // CG31248 // CG31248 gene product from transcript CG31248-RA // 84C4-84C4	FBtr0081564	1.23485	0.00132188	0.00790608	1	0.00407157	10.5352	0.677012	0.231342	1
Ire1	13098	18203160	FBtr0113249 // Ire1 // Inositol-requiring enzyme-1 // 92B3-92B7 // 42358 /// NM_0011043	FBtr0113249	1.23474	0.000202631	0.00183091	1	0.000942907	32.812	1.40907	0.154598	1
CG7083	6927	18168366	FBtr0076604 // CG7083 // CG7083 gene product from transcript CG7083-RA // 66C7-66C8 //	FBtr0076604	1.23473	0.0021788	0.0116437	1	0.0059964	12.0113	0.871113	0.261089	1
CG34205	6154	18163680	FBtr0112398 // CG34205 // CG34205 gene product from transcript CG34205-RA // 58C1-58C1	FBtr0112398	1.23462	0.206189	0.374102	1	0.19266	10.8258	5.81984	1.93533	1
CG14105	8627	18177895	FBtr0075857 // CG14105 // CG14105 gene product from transcript CG14105-RA // 70B1-70B1	FBtr0075857	1.23446	0.0327488	0.0971334	1	0.050023	4.99505	0.862094	0.621322	1
CG42339	15796	18218244	FBtr0299862 // CG42339 // CG42339 gene product from transcript CG42339-RB // 10A3-10A3	FBtr0299862	1.23438	0.00188108	0.0104148	1	0.00536357	10.73	0.748203	0.251028	1
CG8121	9984	18185337	FBtr0082017 // CG8121 // CG8121 gene product from transcript CG8121-RA // 85D11-85D11 /	FBtr0082017	1.23429	0.000132747	0.00130918	1	0.00067422	7.80229	0.307751	0.141997	1
CG15153	2663	18143708	FBtr0081045 // CG15153 // CG15153 gene product from transcript CG15153-RA // 36E3-36E3	FBtr0081045	1.23411	0.164615	0.320092	1	0.164845	0.634838	0.278564	1.57966	1
CG13646	10512	18188182	FBtr0084751 // CG13646 // CG13646 gene product from transcript CG13646-RA // 96B11-96B1	FBtr0084751	1.23398	0.109987	0.239938	1	0.123566	2.63009	0.856093	1.1718	1
CG6938	7050	18169003	FBtr0290131 // CG6938 // CG6938 gene product from transcript CG6938-RB // 68F1-68F1 //	FBtr0290131	1.23389	0.220622	0.391593	1	0.201668	0.978345	0.558593	2.05545	1
vfl	15802	18218295	NM_134512 // vfl // vielfaltig // 18F-18F // 32994 /// FBtr0074807 // vfl // vielfaltig	NM_134512	1.23373	0.0121274	0.0449871	1	0.023168	10.4395	1.23263	0.425066	1
kek4	2606	18143446	FBtr0080485 // kek4 // kekkon4 // 34A9-34A10 // 34718 /// NM_135771 // kek4 // kekkon4	FBtr0080485	1.23359	0.0185714	0.0628884	1	0.0323871	7.95348	1.08945	0.493121	1
	8079	18174845	---	---	1.23347	0.0254677	0.0801088	1	0.0412554	1.67196	0.258203	0.555952	1
Epac	6177	18163828	FBtr0329849 // Epac // CG34392 gene product from transcript CG34392-RE // 42D1-42D1 //	FBtr0329849	1.23343	0.000239481	0.00211172	1	0.00108752	6.22242	0.273412	0.158184	1
mRpL55	12221	18198230	NM_142523 // mRpL55 // mitochondrial ribosomal protein L55 // 91F1-91F1 // 42290 /// FB	NM_142523	1.23325	0.0119429	0.0444442	1	0.0228885	8.70035	1.01831	0.421353	1
Ugt86Dg	12677	18200651	FBtr0308027 // Ugt86Dg // CG17200 gene product from transcript CG17200-RB // 86D5-86D5	FBtr0308027	1.23322	0.361542	0.549648	1	0.283065	1.22533	1.27856	3.75641	1
CG3337	12289	18198619	FBtr0084107 // CG3337 // CG3337 gene product from transcript CG3337-RA // 93C7-93C7 //	FBtr0084107	1.23302	7.8127e-05	0.000863857	1	0.00044488	8.74459	0.309468	0.127403	1
fd68A	8538	18177423	NM_140183 // fd68A // forkhead domain 68A // 68A7-68A7 // 39252 /// NM_168445 // fd68A	NM_140183	1.233	0.000369166	0.00297264	1	0.00153089	5.10449	0.244061	0.172127	1
CG14811	14974	18214145	FBtr0309970 // CG14811 // CG14811 gene product from transcript CG14811-RB // 2B10-2B10	FBtr0309970	1.23277	0.251729	0.430278	1	0.22159	5.08894	3.30752	2.3398	1
miple	6648	18166648	FBtr0072505 // miple // CG1221 gene product from transcript CG1221-RC // 61B3-61B3 // 3	FBtr0072505	1.2326	0.00220297	0.0117429	1	0.00604753	33.173	2.37327	0.257551	1
CG8132	9988	18185364	FBtr0082029 // CG8132 // CG8132 gene product from transcript CG8132-RA // 85D15-85D15 /	FBtr0082029	1.23258	0.00300084	0.0150802	1	0.00776619	7.91523	0.613112	0.278855	1
CG12950	11886	18196314	FBtr0331695 // CG12950 // CG12950 gene product from transcript CG12950-RB // 85E6-85E6	FBtr0331695	1.23258	0.00158909	0.00914566	1	0.00470995	16.4034	1.08245	0.237561	1
CG9650	13927	18207993	FBtr0301240 // CG9650 // CG9650 gene product from transcript CG9650-RG // 7A2-7A5 // 31	FBtr0301240	1.23237	0.00913378	0.0360623	1	0.0185718	6.61017	0.704223	0.38353	1
	11472	18193892	---	---	1.23237	0.160573	0.314551	1	0.161992	1.83682	0.779211	1.52718	1
Cp7Fc	13650	18206402	FBtr0071202 // Cp7Fc // Chorion protein c at 7F // 7F1-7F1 // 31786 /// NM_132257 // Cp	FBtr0071202	1.23232	0.144854	0.292359	1	0.150563	0.860697	0.336526	1.40757	1
ppk16	3016	18145503	FBtr0100832 // ppk16 // pickpocket 16 // 30C8-30C8 // 3885612 /// NM_001038797 // ppk16	FBtr0100832	1.23225	0.105022	0.232303	1	0.119634	1.62319	0.505705	1.12158	1
beg	7201	18169736	FBtr0075278 // beg // bad egg // 73E4-73E5 // 39910 /// NM_140693 // beg // bad egg //	FBtr0075278	1.23225	0.0232738	0.074705	1	0.0384725	4.12755	0.609403	0.531515	1
CG13022	8739	18178430	FBtr0273313 // CG13022 // CG13022 gene product from transcript CG13022-RB // 73D7-73D7	FBtr0273313	1.23224	0.0382476	0.109369	1	0.0563241	2.00027	0.363136	0.653557	1
CG10365	10458	18187841	FBtr0084446 // CG10365 // CG10365 gene product from transcript CG10365-RC // 95B1-95B1	FBtr0084446	1.23221	0.00070764	0.00488997	1	0.0025183	7.81886	0.426907	0.196559	1
CG30118	5966	18162701	FBtr0113361 // CG30118 // CG30118 gene product from transcript CG30118-RB // 55C9-55C9	FBtr0113361	1.23213	0.000176942	0.00164281	1	0.000846034	10.2863	0.421632	0.147563	1
CG5644	8487	18177137	FBtr0076556 // CG5644 // CG5644 gene product from transcript CG5644-RA // 66E6-66E6 //	FBtr0076556	1.23188	0.0428049	0.118659	1	0.0611083	1.31052	0.249677	0.685862	1
CG1344	3553	18148748	FBtr0331967 // CG1344 // CG1344 gene product from transcript CG1344-RB // 41F6-41F6 //	FBtr0331967	1.23181	2.03989e-07	8.53718e-06	0.00317269	4.39659e-06	15.1552	0.2088	0.0495988	1
CG6118	12103	18197586	FBtr0113240 // CG6118 // CG6118 gene product from transcript CG6118-RD // 88F4-88F4 //	FBtr0113240	1.23175	0.0236907	0.0759088	1	0.0390925	3.188	0.472131	0.533146	1
bru-3	9429	18181972	FBtr0330351 // bru-3 // bruno-3 // 70C1-70C2 // 39527 /// NM_001202166 // bru-3 // brun	FBtr0330351	1.23175	3.99059e-07	1.42215e-05	0.00615381	7.32397e-06	66.2657	1.00312	0.0544963	1
Rgk2	4661	18154517	FBtr0112633 // Rgk2 // CG34390 gene product from transcript CG34390-RA // 55D3-55D3 //	FBtr0112633	1.23171	0.0356001	0.103337	1	0.053218	2.33856	0.4096	0.63054	1
Su(z)2	3386	18147634	NM_079002 // Su(z)2 // Suppressor of zeste 2 // 49E7-49E7|2-67 cM // 36432 /// NM_00116	NM_079002	1.23146	0.00144875	0.00850289	1	0.00437893	8.37868	0.536047	0.230319	1
CG43441	13178	18203550	FBtr0309077 // CG43441 // CG43441 gene product from transcript CG43441-RA // 85E2-85E2	FBtr0309077	1.23146	0.0252428	0.0796159	1	0.0410016	8.44924	1.28006	0.545398	1
ng2	14762	18212848	FBtr0070540 // ng2 // new glue 2 // 3C10-3C10 // 31298 /// NM_057593 // ng2 // new glue	FBtr0070540	1.23133	0.0664655	0.165128	1	0.0850397	2.15247	0.508309	0.850147	1
Cyp18a1	14767	18212879	FBtr0074610 // Cyp18a1 // Cytochrome P450-18a1 // 17D1-17D1 // 32858 /// NM_078679 // C	FBtr0074610	1.23116	0.0687517	0.169365	1	0.0872219	1.27754	0.306846	0.864665	1
mwh	7898	18173612	FBtr0331393 // mwh // multiple wing hairs // 61F4-61F4 // 38131 /// NM_001274314 // mwh	FBtr0331393	1.231	0.00435712	0.0202017	1	0.0104037	4.06555	0.344089	0.304687	1
CG32102	9025	18179872	FBtr0075978 // CG32102 // CG32102 gene product from transcript CG32102-RA // 69C2-69C2	FBtr0075978	1.23094	0.143641	0.290557	1	0.149635	1.64706	0.633018	1.38359	1
CG16743	1054	18134925	FBtr0329948 // CG16743 // CG16743 gene product from transcript CG16743-RB // 32C1-32C1	FBtr0329948	1.23092	0.0126006	0.0463841	1	0.0238875	3.08506	0.361031	0.421291	1
mthl15	2857	18144803	FBtr0301973 // mthl15 // methuselah-like 15 // 31B1-31B1 // 318914 /// FBtr0301974 // m	FBtr0301973	1.23081	0.0678429	0.167586	1	0.0863055	3.69203	0.877985	0.856101	1
Fas3	348	18130832	FBtr0112805 // Fas3 // Fasciclin 3 // 36F2-36F4 // 35097 /// NM_001103704 // Fas3 // Fa	FBtr0112805	1.23078	0.000424427	0.00330984	1	0.00170454	18.2351	0.882149	0.174155	1
RpL36	14676	18212315	FBtr0070158 // RpL36 // Ribosomal protein L36 // 1B12-1B12|1-0.0 cM // 31009 /// NM_166	FBtr0070158	1.23076	0.00709366	0.0297566	1	0.0153244	3.53799	0.344252	0.350286	1
CR17025	12689	18200707	NR_048380 // CR17025 // ncRNA // 87E12-87E12 // 12797896 /// NR_048383 // CR17025 // nc	NR_048380	1.23072	0.117315	0.251982	1	0.129769	0.812297	0.26925	1.19328	1
[truncated: 14,323 more rows]

## Sheet: gene lookup analysis
Gene Symbol	Fold-change	p-value	FDR
ade3	3.0473	1.94304e-10	5.98382e-08
Dhfr	1.40596	0.00109656	0.00681568
CG11089	1.60162	8.12024e-05	0.000891315
CG1750	1.45874	0.00047541	0.00361571
CG3011	1.81242	2.57863e-09	3.9706e-07
CG34424	1.22793	0.040331	0.11385
CG6415	1.44104	5.67049e-08	3.3534e-06
CG7560	-1.46985	0.000437412	0.00338523
CG8665	-1.35819	0.00103954	0.00653093
Nmdmc	3.62767	7.32754e-07	2.2566e-05
pug	1.84856	4.43528e-09	5.56867e-07
Ts	-1.20755	0.181957	0.342984
