# Supplementary material for: Enhancing folic acid metabolism suppresses defects associated with loss of Drosophila mitofusin
Source: Cell Death Dis. 2019 Mar 25;10(4):288. doi: 10.1038/s41419-019-1496-2 (PMC6433915; doi:10.1038/s41419-019-1496-2)
Supplement: Supplementary file 2 — Table 2 [file 41419_2019_1496_MOESM2_ESM.xlsx]

## Sheet: Mfn_Table 2
Column #	Column ID	gene_assignment	Gene Symbol	RefSeq	p-value(Genotype)	p-value(da>Mfn2 RNAi vs. daGal4/+)	stepup(p-value(da>Mfn2 RNAi vs. daGal4/+))	stepdown(p-value(da>Mfn2 RNAi vs. daGal4/+))	qvalue(p-value(da>Mfn2 RNAi vs. daGal4/+))	Fold-Change(da>Mfn2 RNAi vs. daGal4/+)	F(Genotype)	SS(Genotype)	SS(Error)	F(Error)
694	18132956	FBtr0078005 // CG13947 // CG13947 gene product from transcript CG13947-RA // 21E2-21E2	CG13947	FBtr0078005	2.23058e-12	2.39052e-12	3.5471e-09	3.89703e-08	1.82673e-09	15.3121	97.1483	54.7781	2.0299	1
6098	18163328	FBtr0089418 // Cyp12d1-d // CG33503 gene product from transcript CG33503-RA // 47D4-47D	Cyp12d1-d	FBtr0089418	1.85132e-10	3.04393e-09	4.28302e-07	4.89854e-05	2.20572e-07	9.29592	57.8403	52.1019	3.24284	1
6708	18167031	FBtr0289973 // CG13905 // CG13905 gene product from transcript CG13905-RB // 61D4-61D4	CG13905	FBtr0289973	2.16035e-09	7.81488e-08	4.25181e-06	0.00122924	2.18965e-06	7.46609	43.0231	48.2839	4.0402	1
6753	18167307	FBtr0072871 // CG8960 // CG8960 gene product from transcript CG8960-RA // 62D2-62D2 //	CG8960	FBtr0072871	4.95046e-13	3.56973e-11	1.6058e-08	5.80155e-07	8.26976e-09	6.61887	115.593	43.1616	1.34421	1
3175	18146471	FBtr0304142 // CG42876 // CG42876 gene product from transcript CG42876-RA // 35D4-35D4	CG42876	FBtr0304142	2.57696e-10	2.2235e-10	6.59854e-08	3.60522e-06	3.3982e-08	6.49724	55.6028	25.4339	1.64672	1
10653	18188953	FBtr0085389 // CG14515 // CG14515 gene product from transcript CG14515-RA // 99A1-99A1	CG14515	FBtr0085389	6.47478e-09	1.48103e-09	2.65642e-07	2.39076e-05	1.36804e-07	6.20044	37.6022	20.7043	1.98221	1
604	18132486	FBtr0080591 // CG4500 // CG4500 gene product from transcript CG4500-RA // 34F1-34F1 //	CG4500	FBtr0080591	2.15281e-10	1.56411e-09	2.71589e-07	2.52393e-05	1.39866e-07	6.15033	56.8093	31.2167	1.9782	1
5253	18158785	FBtr0088943 // CG12826 // CG12826 gene product from transcript CG12826-RA // 43E9-43E9	CG12826	FBtr0088943	0.000129105	9.9642e-06	0.000169766	0.144123	8.74282e-05	5.89433	9.66958	17.2457	6.42058	1
13586	18205963	FBtr0070071 // y // yellow // 1A5-1A5|1-0.0 cM // 30980 /// NM_057444 // y // yellow //	y	FBtr0070071	2.32927e-17	1.01147e-11	5.74893e-09	1.64546e-07	2.96066e-09	4.62303	358.158	75.4479	0.758358	1
6233	18164218	FBtr0087715 // CG30059 // CG30059 gene product from transcript CG30059-RA // 50A5-50A5	CG30059	FBtr0087715	3.94096e-09	2.33044e-07	9.25484e-06	0.00361504	4.76618e-06	4.29314	39.9726	27.4028	2.46794	1
9952	18185172	FBtr0081904 // CG8112 // CG8112 gene product from transcript CG8112-RA // 85A5-85A8 //	CG8112	FBtr0081904	2.4362e-12	5.10967e-12	4.64067e-09	8.32672e-08	2.38991e-09	4.24182	96.1606	16.6357	0.622797	1
15781	18218134	FBtr0299576 // CG42262 // CG42262 gene product from transcript CG42262-RA // 9A2-9A3 //	CG42262	FBtr0299576	1.34084e-09	1.17365e-09	2.25369e-07	1.89597e-05	1.16063e-07	4.06946	45.5926	14.4248	1.13899	1
7360	18170573	FBtr0078507 // CG11425 // CG11425 gene product from transcript CG11425-RA // 79E4-79E4	CG11425	FBtr0078507	3.68147e-07	5.73612e-07	1.88002e-05	0.008801	9.68196e-06	3.84921	22.4778	14.9883	2.4005	1
13350	18204868	---		---	0.000636078	9.26577e-05	0.000981396	1	0.000505412	3.77927	7.38728	10.8676	5.29602	1
11455	18193862	NM_057582 // Nmdmc // NAD-dependent methylenetetrahydrofolate dehydrogenase // 85C3-85C	Nmdmc	NM_057582	3.74819e-08	7.32754e-07	2.2566e-05	0.0111973	1.16214e-05	3.62767	30.1925	19.0644	2.27315	1
2005	18139932	FBtr0077541 // cutlet // CG33122 gene product from transcript CG33122-RA // 24C1-24C1 /	cutlet	FBtr0077541	1.36207e-11	5.38025e-12	4.64067e-09	8.76659e-08	2.38991e-09	3.44824	78.6977	10.0526	0.459854	1
4371	18153302	FBtr0088117 // CG30033 // CG30033 gene product from transcript CG30033-RB // 47F1-47F1	CG30033	FBtr0088117	1.8066e-05	6.11796e-07	1.95799e-05	0.00937264	1.00835e-05	3.35702	13.0872	7.11079	1.95602	1
8873	18179144	FBtr0078226 // CG11796 // CG11796 gene product from transcript CG11796-RA // 77C3-77C3	CG11796	FBtr0078226	4.52436e-11	1.63938e-10	5.14575e-08	2.6591e-06	2.65003e-08	3.34531	68.35	12.5401	0.660489	1
706	18133013	NM_134728 // MFS3 // Major Facilitator Superfamily Transporter 3 // 21F1-21F1 // 33292	MFS3	NM_134728	4.31035e-18	3.01783e-11	1.44873e-08	4.9058e-07	7.46088e-09	3.33191	432.858	64.2329	0.534213	1
2937	18145284	FBtr0091451 // CG33511 // CG33511 gene product from transcript CG33511-RA // 39A1-39A1	CG33511	FBtr0091451	8.43963e-06	9.20127e-06	0.000158924	0.133314	8.18447e-05	3.30593	14.6205	11.6951	2.87968	1
1569	18137376	NR_003767 // snoRNA:Psi18S-525c // ncRNA // 38C6-38C6 // 5740385	snoRNA:Psi18S-525c	NR_003767	7.52626e-08	6.90717e-05	0.000786855	0.938371	0.000405225	3.29222	27.6283	30.9388	4.03137	1
1857	18138844	FBtr0079219 // ade2 // adenosine 2 // 26B3-26B3|2-17.7 cM // 33847 /// NM_057864 // ade	ade2	FBtr0079219	5.76165e-07	1.54548e-07	6.93508e-06	0.00241188	3.57152e-06	3.26877	21.1809	9.0612	1.54008	1
3613	18149111	NM_136362 // Cyp6w1 // CG8345 gene product from transcript CG8345-RA // 42A12-42A12 //	Cyp6w1	NM_136362	5.44863e-17	5.01867e-12	4.64067e-09	8.17944e-08	2.38991e-09	3.24571	325.514	37.3041	0.412562	1
13072	18203018	NM_079582 // mRpL37 // mitochondrial ribosomal protein L37 // 86C6-86C6 // 41293 /// FB	mRpL37	NM_079582	3.68708e-18	1.4242e-17	2.32458e-13	2.32458e-13	1.19714e-13	3.24547	440.508	11.6141	0.0949149	1
8875	18179154	FBtr0078223 // CG5195 // CG5195 gene product from transcript CG5195-RC // 77C3-77C4 //	CG5195	FBtr0078223	2.95638e-10	8.54589e-09	8.4537e-07	0.000136697	4.3536e-07	3.23814	54.6974	15.6281	1.02859	1
12189	18198056	FBtr0083600 // CG7142 // CG7142 gene product from transcript CG7142-RA // 91A1-91A1 //	CG7142	FBtr0083600	4.87451e-07	6.67566e-07	2.09137e-05	0.0102128	1.07704e-05	3.10818	21.6575	10.4493	1.73692	1
1858	18138851	FBtr0079431 // ade3 // adenosine 3 // 27D4-27D4 // 33986 /// NM_078773 // ade3 // adeno	ade3	FBtr0079431	6.3556e-12	1.94304e-10	5.98382e-08	3.15125e-06	3.08162e-08	3.0473	86.0215	13.7207	0.574212	1
4901	18156154	FBtr0086133 // Cyp6a2 // Cytochrome P450-6a2 // 42D1-42D1 // 35587 /// NM_078904 // Cyp	Cyp6a2	FBtr0086133	1.44094e-12	1.0212e-08	9.74736e-07	0.000163226	5.01982e-07	2.98609	102.188	25.9019	0.912499	1
5619	18160841	FBtr0089560 // CG6385 // CG6385 gene product from transcript CG6385-RA // 54E8-54E8 //	CG6385	FBtr0089560	7.23465e-09	9.64156e-09	9.31181e-07	0.000154147	4.79551e-07	2.98459	37.09	9.32263	0.904865	1
8612	18177842	FBtr0113169 // CG12520 // CG12520 gene product from transcript CG12520-RB // 69F1-69F1	CG12520	FBtr0113169	8.13656e-16	2.81194e-09	4.21069e-07	4.52912e-05	2.16848e-07	2.94753	239.974	50.3014	0.754602	1
1041	18134874	FBtr0080107 // CG17107 // CG17107 gene product from transcript CG17107-RB // 32A4-32A4	CG17107	FBtr0080107	3.53622e-12	7.60067e-09	7.8024e-07	0.000121668	4.01818e-07	2.94697	92.0918	21.9257	0.857109	1
2002	18139914	FBtr0079925 // Cyp4e3 // Cytochrome P450-4e3 // 30C7-30C7 // 34291 /// NM_078803 // Cyp	Cyp4e3	FBtr0079925	1.34186e-05	0.00227512	0.0120549	1	0.00620818	2.93232	13.6711	26.0937	6.87122	1
7301	18170267	FBtr0078197 // CG5955 // CG5955 gene product from transcript CG5955-RA // 77C4-77C4 //	CG5955	FBtr0078197	5.80493e-08	6.72318e-08	3.81361e-06	0.00105924	1.96398e-06	2.90724	28.5604	8.8496	1.11548	1
8807	18178792	FBtr0075046 // CG11619 // CG11619 gene product from transcript CG11619-RA // 75F2-75F2	CG11619	FBtr0075046	4.33849e-07	9.05997e-07	2.65153e-05	0.0137974	1.36552e-05	2.90334	21.9949	9.80079	1.60414	1
411	18131170	NM_057431 // Uro // Urate oxidase // 28C3-28C3 // 34060 /// FBtr0079486 // Uro // Urate	Uro	NM_057431	2.26741e-08	8.45154e-06	0.00014897	0.122754	7.67184e-05	2.8346	32.1683	19.2721	2.15677	1
9712	18183828	---		---	0.000297168	0.000995857	0.00633699	1	0.0032635	2.81919	8.42758	12.2405	5.22874	1
9339	18181545	NR_048265 // mir-956 // mir-956 stem loop // 68D4-68D4 // 12798206 /// FBtr0304425 // M	mir-956	NR_048265	9.40419e-08	5.39979e-09	6.20672e-07	8.66192e-05	3.19642e-07	2.81329	26.8498	5.60223	0.751143	1
12143	18197820	FBtr0083373 // CG3590 // CG3590 gene product from transcript CG3590-RA // 89E8-89E8 //	CG3590	FBtr0083373	1.85068e-11	3.64016e-11	1.6058e-08	5.91528e-07	8.26976e-09	2.80774	75.9227	8.47913	0.402052	1
7944	18173921	FBtr0332065 // ImpL3 // Ecdysone-inducible gene L3 // 65A11-65A11 // 45880 /// NM_00127	ImpL3	FBtr0332065	1.4887e-16	1.55795e-12	2.94592e-09	2.54071e-08	1.51713e-09	2.79009	290.679	22.0363	0.272915	1
14022	18208447	FBtr0073428 // CG2076 // CG2076 gene product from transcript CG2076-RA // 10A4-10A4 //	CG2076	FBtr0073428	2.19139e-13	3.5951e-14	1.95597e-10	5.86648e-10	1.00731e-10	2.7781	126.942	6.15355	0.174511	1
2673	18143774	FBtr0089628 // CG10383 // CG10383 gene product from transcript CG10383-RA // 37A1-37A1	CG10383	FBtr0089628	3.74434e-07	6.05561e-07	1.94184e-05	0.00927829	1.00003e-05	2.77712	22.4276	8.65538	1.38933	1
13643	18206366	NM_078507 // Spat // Serine pyruvate aminotransferase // 6B1-6B1 // 31587 /// FBtr00709	Spat	NM_078507	4.42584e-09	4.68562e-09	5.70737e-07	7.52374e-05	2.93925e-07	2.74508	39.4069	7.695	0.702974	1
10025	18185555	FBtr0082225 // CG3999 // CG3999 gene product from transcript CG3999-RA // 86A2-86A2 //	CG3999	FBtr0082225	5.03043e-09	7.86192e-08	4.2632e-06	0.00123648	2.19552e-06	2.7129	38.791	10.7377	0.996513	1
8288	18176125	FBtr0073111 // CG14963 // CG14963 gene product from transcript CG14963-RA // 63B8-63B8	CG14963	FBtr0073111	1.03093e-07	1.29059e-08	1.14484e-06	0.000205953	5.89584e-07	2.6701	26.5342	5.58899	0.758279	1
6784	18167509	FBtr0073038 // CG14957 // CG14957 gene product from transcript CG14957-RA // 63B10-63B1	CG14957	FBtr0073038	0.000131057	3.74889e-05	0.00048563	0.521137	0.000250096	2.66245	9.64621	6.54573	2.44289	1
841	18133759	NM_135074 // Cyp4ac3 // CG14031 gene product from transcript CG14031-RA // 25D2-25D2 //	Cyp4ac3	NM_135074	2.13466e-12	2.84533e-09	4.21742e-07	4.58232e-05	2.17194e-07	2.64443	97.6442	16.5894	0.611627	1
13071	18203013	FBtr0302274 // CG42633 // CG42633 gene product from transcript CG42633-RA // 86C6-86C6	CG42633	FBtr0302274	2.77077e-09	4.22006e-08	2.71181e-06	0.000667611	1.39656e-06	2.62332	41.7356	9.91815	0.855512	1
6072	18163186	FBtr0089419 // Cyp12d1-p // CG30489 gene product from transcript CG30489-RA // 47D4-47D	Cyp12d1-p	FBtr0089419	8.00851e-14	1.18748e-08	1.06495e-06	0.000189545	5.4844e-07	2.60977	142.456	28.3158	0.715565	1
5941	18162584	FBtr0289990 // CG30022 // CG30022 gene product from transcript CG30022-RB // 47F8-47F8	CG30022	FBtr0289990	6.25425e-15	1.02144e-11	5.74893e-09	1.66147e-07	2.96066e-09	2.58709	190.474	15.4836	0.292643	1
10828	18189932	FBtr0084942 // CG31089 // CG31089 gene product from transcript CG31089-RA // 96F7-96F7	CG31089	FBtr0084942	7.95569e-05	0.000112432	0.00114338	1	0.000588832	2.54749	10.4442	7.8792	2.71588	1
5685	18161213	FBtr0086325 // CG16898 // CG16898 gene product from transcript CG16898-RA // 56F4-56F4	CG16898	FBtr0086325	1.44446e-08	9.42917e-08	4.91702e-06	0.00148075	2.53223e-06	2.5195	34.0368	8.28002	0.87576	1
11026	18190954	FBtr0112514 // CG34316 // CG34316 gene product from transcript CG34316-RA // 88E3-88E3	CG34316	FBtr0112514	8.20151e-10	3.7411e-06	7.91987e-05	0.0554368	4.07868e-05	2.51646	48.3869	20.0038	1.48829	1
783	18133453	FBtr0077586 // CG3285 // CG3285 gene product from transcript CG3285-RA // 23E4-23E4 //	CG3285	FBtr0077586	5.44229e-13	7.53508e-12	4.73029e-09	1.22611e-07	2.43607e-09	2.50872	114.339	8.39294	0.264254	1
1554	18137346	NR_003779 // snoRNA:Psi18S-640g // ncRNA // 38C6-38C6 // 5740698	snoRNA:Psi18S-640g	NR_003779	5.06052e-06	6.9789e-06	0.000128566	0.101892	6.62107e-05	2.49746	15.7255	7.05138	1.61426	1
11969	18196830	FBtr0306697 // CG12224 // CG12224 gene product from transcript CG12224-RC // 87A4-87A4	CG12224	FBtr0306697	5.21152e-08	3.9606e-08	2.6172e-06	0.00062711	1.34784e-06	2.49275	28.9555	6.11951	0.760831	1
1586	18137466	FBtr0112356 // CG34165 // CG34165 gene product from transcript CG34165-RA // 35B4-35B4	CG34165	FBtr0112356	4.13776e-07	7.05902e-06	0.000129749	0.103035	6.68199e-05	2.48036	22.1333	9.79396	1.593	1
1650	18137839	FBtr0332499 // CG42523 // CG42523 gene product from transcript CG42523-RB // 25A4-25A4	CG42523	FBtr0332499	1.193e-10	2.92385e-09	4.22328e-07	4.70704e-05	2.17496e-07	2.46781	60.9433	8.96538	0.529597	1
12007	18197071	FBtr0302379 // CG5999 // CG5999 gene product from transcript CG5999-RB // 87C8-87C8 //	CG5999	FBtr0302379	3.38058e-16	4.99508e-07	1.68798e-05	0.00767855	8.693e-06	2.44969	265	76.54	1.03979	1
1071	18135001	NM_001201862 // Mal-B2 // Maltase B2 // 33A4-33A4 // 34598 /// FBtr0303220 // Mal-B2 //	Mal-B2	NM_001201862	4.19276e-12	1.07115e-07	5.31599e-06	0.00167898	2.7377e-06	2.44677	90.2876	20.9566	0.835595	1
3883	18150644	FBtr0087547 // Arc2 // CG13941 gene product from transcript CG13941-RA // 50F6-50F6 //	Arc2	FBtr0087547	5.70678e-08	4.44391e-05	0.000553691	0.613659	0.000285147	2.44196	28.6226	16.6326	2.09196	1
9649	18183451	FBtr0085390 // CG11899 // CG11899 gene product from transcript CG11899-RA // 99A1-99A1	CG11899	FBtr0085390	1.52619e-08	3.65221e-09	4.88618e-07	5.87308e-05	2.51635e-07	2.43367	33.8037	4.95954	0.528178	1
404	18131157	NR_001670 // snRNA:U4:38AB // small nuclear RNA U4 at 38AB // 38A4-38A4 // 3772477	snRNA:U4:38AB	NR_001670	0.000112674	0.000355132	0.00288124	1	0.00148382	2.41603	9.88325	8.31517	3.02882	1
6263	18164435	FBtr0302976 // CG42708 // CG42708 gene product from transcript CG42708-RA // 49B12-49B1	CG42708	FBtr0302976	1.47458e-10	1.573e-10	5.10452e-08	2.55206e-06	2.62879e-08	2.41291	59.4281	5.772	0.349653	1
10313	18186987	NM_142525 // Cyp12a5 // CG11821 gene product from transcript CG11821-RA // 91F2-91F3 //	Cyp12a5	NM_142525	1.6281e-07	5.94115e-07	1.92023e-05	0.00910752	9.88903e-06	2.40395	25.0118	7.09836	1.02168	1
3850	18150493	NM_165981 // IM10 // Immune induced molecule 10 // 50A5-50A5 // 36486 /// FBtr0087655 /	IM10	NM_165981	0.000699742	0.000399296	0.00316067	1	0.00162772	2.39554	7.26277	6.14035	3.04364	1
5704	18161305	FBtr0100496 // CG13430 // CG13430 gene product from transcript CG13430-RA // 57A5-57A5	CG13430	FBtr0100496	7.08826e-06	7.83863e-06	0.000140536	0.114088	7.23752e-05	2.39131	14.9905	6.21303	1.49207	1
3235	18146676	NR_047961 // mir-4943 // mir-4943 stem loop // 36A3-36A3 // 12798234 /// FBtr0309684 //	mir-4943	NR_047961	0.000655121	0.00289692	0.0146208	1	0.00752958	2.3709	7.34864	9.61165	4.70862	1
9634	18183287	FBtr0082482 // Hsp70Aa // Heat-shock-protein-70Aa // 87A2-87A2 // 48581 /// FBtr0082482	Hsp70Aa	FBtr0082482	0.00564121	0.00129071	0.0077565	1	0.00399454	2.36405	4.82921	5.13343	3.82679	1
5025	18157088	FBtr0087455 // Cyp6a8 // Cytochrome P450-6a8 // 51D1-51D1 // 36666 /// NM_079025 // Cyp	Cyp6a8	FBtr0087455	0.00011591	5.85842e-05	0.000695932	0.802105	0.0003584	2.36193	9.83855	5.5647	2.03617	1
2999	18145467	FBtr0303445 // CG31808 // CG31808 gene product from transcript CG31808-RC // 36A11-36A1	CG31808	FBtr0303445	1.27223e-06	9.52146e-06	0.000163589	0.137863	8.4247e-05	2.33902	19.039	7.73369	1.46233	1
11819	18195901	---		---	9.29686e-05	1.45987e-05	0.000228238	0.208801	0.000117541	2.3312	10.1904	4.40342	1.55561	1
10715	18189261	FBtr0085710 // Cpr100A // Cuticular protein 100A // 100A6-100A6 // 43657 /// NM_143572	Cpr100A	FBtr0085710	7.03699e-19	3.44849e-10	9.22726e-08	5.58732e-06	4.75197e-08	2.32942	530.349	52.2883	0.354932	1
1568	18137374	NR_003769 // snoRNA:Psi18S-525d // ncRNA // 38C6-38C6 // 5740835	snoRNA:Psi18S-525d	NR_003769	4.04137e-09	0.000565257	0.00408416	1	0.00210332	2.31677	39.8493	33.5416	3.03015	1
281	18130549	---		---	0.0485255	0.00603253	0.0261106	1	0.0134468	2.30316	2.79844	4.18885	5.38866	1
14802	18213020	NM_001258742 // Ag5r // Antigen 5-related // 12F4-12F4 // 44631 /// NM_001272618 // Ag5	Ag5r	NM_001258742	1.31261e-10	1.87047e-08	1.56563e-06	0.000298084	8.0629e-07	2.29803	60.2557	9.5647	0.571447	1
8205	18175666	FBtr0072563 // CG17181 // CG17181 gene product from transcript CG17181-RA // 61C5-61C6	CG17181	FBtr0072563	2.30275e-11	1.1684e-10	4.15682e-08	1.89679e-06	2.14073e-08	2.26171	74.0013	5.9498	0.289445	1
9236	18180792	NR_003865 // snoRNA:Me18S-G962 // ncRNA // 68A1-68A1 // 5740358	snoRNA:Me18S-G962	NR_003865	2.57582e-06	1.25165e-06	3.4273e-05	0.0189671	1.76503e-05	2.25896	17.2831	4.72102	0.983369	1
13888	18207746	FBtr0070866 // CG5966 // CG5966 gene product from transcript CG5966-RA // 5D1-5D1 // 31	CG5966	FBtr0070866	0.000118397	0.000927853	0.00598357	1	0.0030815	2.25886	9.80513	8.66201	3.1803	1
15958	18219315	---		---	3.19577e-12	7.108e-12	4.64067e-09	1.15789e-07	2.38991e-09	2.25335	93.1806	5.29941	0.204741	1
15961	18219321	---		---	3.19577e-12	7.108e-12	4.64067e-09	1.15789e-07	2.38991e-09	2.25335	93.1806	5.29941	0.204741	1
15964	18219327	---		---	3.19577e-12	7.108e-12	4.64067e-09	1.15789e-07	2.38991e-09	2.25335	93.1806	5.29941	0.204741	1
15967	18219333	---		---	3.19577e-12	7.108e-12	4.64067e-09	1.15789e-07	2.38991e-09	2.25335	93.1806	5.29941	0.204741	1
15970	18219339	---		---	3.19577e-12	7.108e-12	4.64067e-09	1.15789e-07	2.38991e-09	2.25335	93.1806	5.29941	0.204741	1
15975	18219349	---		---	3.19577e-12	7.108e-12	4.64067e-09	1.15789e-07	2.38991e-09	2.25335	93.1806	5.29941	0.204741	1
16009	18219417	---		---	3.19577e-12	7.108e-12	4.64067e-09	1.15789e-07	2.38991e-09	2.25335	93.1806	5.29941	0.204741	1
16011	18219421	---		---	3.19577e-12	7.108e-12	4.64067e-09	1.15789e-07	2.38991e-09	2.25335	93.1806	5.29941	0.204741	1
16015	18219429	---		---	3.19577e-12	7.108e-12	4.64067e-09	1.15789e-07	2.38991e-09	2.25335	93.1806	5.29941	0.204741	1
1781	18138532	FBtr0308746 // CG43403 // CG43403 gene product from transcript CG43403-RA // 23A1-23A1	CG43403	FBtr0308746	0.00154713	0.000140213	0.0013557	1	0.000698178	2.25312	6.27454	3.72424	2.13677	1
2758	18144223	FBtr0081488 // CG8679 // CG8679 gene product from transcript CG8679-RA // 39B3-39B3 //	CG8679	FBtr0081488	6.75279e-06	2.90438e-06	6.45849e-05	0.0432431	3.32608e-05	2.25143	15.0946	4.64172	1.10703	1
2633	18143553	FBtr0080874 // CG5953 // CG5953 gene product from transcript CG5953-RD // 36A2-36A3 //	CG5953	FBtr0080874	4.72262e-05	0.000103271	0.0010675	1	0.000549756	2.24907	11.3255	6.31786	2.00823	1
3696	18149597	FBtr0300706 // CG13749 // CG13749 gene product from transcript CG13749-RB // 44F9-44F9	CG13749	FBtr0300706	4.52781e-05	4.0099e-05	0.000509335	0.555572	0.000262304	2.24295	11.3989	5.32576	1.68198	1
12662	18200555	FBtr0300915 // salt // salty dog // 100D2-100D2 // 43742 /// NM_143632 // salt // salty	salt	FBtr0300915	4.14276e-09	1.22481e-07	5.86047e-06	0.00191695	3.0181e-06	2.23969	39.7282	7.62801	0.691217	1
905	18134094	FBtr0079442 // CG15818 // CG15818 gene product from transcript CG15818-RA // 27F3-27F3	CG15818	FBtr0079442	6.4082e-07	0.00161131	0.00925399	1	0.00476574	2.2122	20.8823	19.9334	3.43641	1
9551	18182732	FBtr0084691 // tld // tolloid // 96A19-96A19|3-85 cM // 42945 /// NM_079763 // tld // t	tld	FBtr0084691	0.0001263	3.87317e-05	0.00049648	0.537485	0.000255684	2.20754	9.70384	4.3306	1.6066	1
7402	18170775	FBtr0075376 // CG13056 // CG13056 gene product from transcript CG13056-RA // 72E1-72E1	CG13056	FBtr0075376	2.13588e-06	2.17054e-06	5.17727e-05	0.0325246	2.66626e-05	2.20617	17.7361	4.9598	1.00672	1
11531	18194302	NM_079712 // InR // Insulin-like receptor // 93E4-93E9 // 42549 /// NM_001144621 // InR	InR	NM_079712	3.40238e-09	3.71003e-08	2.51266e-06	0.000587874	1.294e-06	2.19633	40.6996	6.32677	0.559621	1
1580	18137443	FBtr0110944 // CG34136 // CG34136 gene product from transcript CG34136-RA // 39A1-39A1	CG34136	FBtr0110944	0.000269883	7.46996e-05	0.000835673	1	0.000430366	2.16879	8.56541	4.10688	1.7261	1
7532	18171456	FBtr0073037 // CG32284 // CG32284 gene product from transcript CG32284-RA // 63B10-63B1	CG32284	FBtr0073037	0.000163052	0.000126147	0.00125854	1	0.000648138	2.16224	9.31042	4.88126	1.8874	1
6118	18163501	FBtr0100109 // CG34054 // CG34054 gene product from transcript CG34054-RA // 47F11-47F1	CG34054	FBtr0100109	8.31865e-07	9.5747e-07	2.7611e-05	0.0145646	1.42195e-05	2.15512	20.1645	4.70101	0.839279	1
8556	18177529	FBtr0076140 // Muc68Ca // Mucin 68Ca // 68C15-68C15 // 2768980 /// NM_206332 // Muc68Ca	Muc68Ca	FBtr0076140	0.000647914	2.12018e-05	0.000309808	0.300351	0.000159549	2.13558	7.36312	2.72088	1.3303	1
5784	18161727	FBtr0071928 // Cyp6d2 // CG4373 gene product from transcript CG4373-RA // 58F4-58F4 //	Cyp6d2	FBtr0071928	3.74866e-06	1.16554e-05	0.000191966	0.167861	9.88613e-05	2.13096	16.4033	5.45833	1.19793	1
2846	18144739	FBtr0081365 // CG31683 // CG31683 gene product from transcript CG31683-RA // 38C7-38C7	CG31683	FBtr0081365	1.74836e-05	0.000316062	0.00264688	1	0.00136313	2.12459	13.1506	7.88388	2.15822	1
2380	18142064	FBtr0079263 // CG9547 // CG9547 gene product from transcript CG9547-RA // 26D9-26D9 //	CG9547	FBtr0079263	5.30375e-08	7.96959e-08	4.27894e-06	0.00125295	2.20362e-06	2.10773	28.8909	4.4719	0.557229	1
10359	18187254	FBtr0083919 // Cpr92F // Cuticular protein 92F // 92F5-92F6 // 42450 /// NM_142648 // C	Cpr92F	FBtr0083919	3.22422e-20	2.51706e-09	3.92946e-07	4.05715e-05	2.02365e-07	2.10309	748.718	73.1878	0.351903	1
2001	18139903	NM_057771 // Hr38 // Hormone receptor-like in 38 // 38D5-38E3 // 35332 /// FBtr0081397	Hr38	NM_057771	2.72555e-08	3.44268e-08	2.41165e-06	0.000546053	1.24198e-06	2.10053	31.4321	4.30465	0.493023	1
15483	18216701	FBtr0077218 // CG10918 // CG10918 gene product from transcript CG10918-RA // 20A1-20A1	CG10918	FBtr0077218	4.88474e-07	1.64448e-06	4.19394e-05	0.0247807	2.15985e-05	2.08063	21.6515	4.97908	0.827872	1
10936	18190511	FBtr0078589 // CG31562 // CG31562 gene product from transcript CG31562-RA // 83D5-83D5	CG31562	FBtr0078589	0.00221479	0.000571033	0.00411315	1	0.00211824	2.07973	5.85414	3.75096	2.30665	1
14446	18210715	FBtr0070174 // CG33082 // CG33082 gene product from transcript CG33082-RA // 1E1-1E1 //	CG33082	FBtr0070174	3.78339e-10	8.72667e-06	0.000152176	0.126585	7.83695e-05	2.0725	53.1058	15.6454	1.06059	1
6153	18163677	FBtr0112396 // CG34203 // CG34203 gene product from transcript CG34203-RA // 57D6-57D7	CG34203	FBtr0112396	4.6463e-05	2.51285e-05	0.000355414	0.354248	0.000183036	2.07243	11.3539	3.98302	1.2629	1
8926	18179434	FBtr0332768 // CG14566 // CG14566 gene product from transcript CG14566-RB // 78E6-78E6	CG14566	FBtr0332768	0.000136495	0.000382758	0.00306094	1	0.00157636	2.07067	9.58311	5.57513	2.09436	1
16116	18219645	---		---	4.54053e-07	2.83583e-06	6.35802e-05	0.0422549	3.27434e-05	2.05677	21.8625	5.28879	0.87088	1
7411	18170809	FBtr0273402 // CG8620 // CG8620 gene product from transcript CG8620-RA // 65E6-65E6 //	CG8620	FBtr0273402	0.00129078	0.00461633	0.0211428	1	0.0108884	2.04193	6.49291	6.5899	3.65378	1
1408	18136867	FBtr0300460 // CG31909 // CG31909 gene product from transcript CG31909-RC // 27E7-27E7	CG31909	FBtr0300460	3.41583e-10	6.74621e-07	2.10539e-05	0.0103181	1.08426e-05	2.03935	53.76	10.2583	0.686939	1
6856	18167974	FBtr0077090 // lin-28 // CG17334 gene product from transcript CG17334-RA // 64E1-64E1 /	lin-28	FBtr0077090	2.05863e-05	2.79166e-05	0.000382581	0.391635	0.000197027	2.02866	12.8368	4.32002	1.21153	1
11285	18192587	NR_048327 // CR43628 // ncRNA // 83B5-83B5 // 12798245	CR43628	NR_048327	5.05251e-09	3.16458e-08	2.24575e-06	0.00050213	1.15654e-06	2.02423	38.77	4.73979	0.440114	1
15191	18215169	FBtr0331748 // Sclp // CG2471 gene product from transcript CG2471-RC // 10F7-10F7 // 32	Sclp	FBtr0331748	3.60996e-08	1.40882e-08	1.21665e-06	0.000224681	6.26569e-07	2.02279	30.3365	3.32573	0.394661	1
5964	18162688	FBtr0086820 // CG30110 // CG30110 gene product from transcript CG30110-RA // 54F5-54F5	CG30110	FBtr0086820	2.33333e-08	2.32146e-07	9.25484e-06	0.00360293	4.76618e-06	2.02251	32.0526	5.13206	0.576409	1
12060	18197333	FBtr0300059 // CG9616 // CG9616 gene product from transcript CG9616-RB // 88B1-88B1 //	CG9616	FBtr0300059	1.84965e-08	5.83873e-06	0.00011199	0.0856434	5.7674e-05	2.01801	33.0006	8.46516	0.923455	1
8570	18177602	FBtr0301135 // CG5946 // CG5946 gene product from transcript CG5946-RB // 68E1-68E1 //	CG5946	FBtr0301135	6.72967e-11	4.83679e-09	5.77485e-07	7.76456e-05	2.97401e-07	2.01683	65.2202	6.17159	0.340657	1
9060	18180055	FBtr0073356 // CG32237 // CG32237 gene product from transcript CG32237-RA // 64C1-64C1	CG32237	FBtr0073356	2.92387e-06	8.50269e-06	0.000149337	0.123449	7.69075e-05	2.0039	16.9819	4.53255	0.960859	1
1352	18136598	FBtr0081429 // CG31675 // CG31675 gene product from transcript CG31675-RA // 38F3-38F3	CG31675	FBtr0081429	6.63955e-08	5.22208e-08	3.15684e-06	0.000824484	1.62575e-06	2.00279	28.0749	3.56068	0.456581	1
3632	18149221	FBtr0089026 // Tsp42Eh // Tetraspanin 42Eh // 42E5-42E5 // 35617 /// NM_078910 // Tsp42	Tsp42Eh	FBtr0089026	2.30943e-08	4.53488e-09	5.60928e-07	7.28439e-05	2.88874e-07	2.00256	32.0941	2.95127	0.331044	1
6906	18168283	FBtr0076807 // PGRP-SD // CG7496 gene product from transcript CG7496-RA // 66A8-66A8 //	PGRP-SD	FBtr0076807	1.01718e-06	4.46676e-05	0.000555288	0.61665	0.000285969	2.00174	19.6251	6.89744	1.26526	1
2805	18144493	FBtr0332971 // CG18858 // CG18858 gene product from transcript CG18858-RB // 38C7-38C7	CG18858	FBtr0332971	3.49707e-05	6.11408e-05	0.00072006	0.835877	0.000370826	2.00057	11.8566	4.39877	1.3356	1
10832	18189955	FBtr0301022 // CG31106 // CG31106 gene product from transcript CG31106-RB // 96C5-96C6	CG31106	FBtr0301022	1.93922e-06	0.00014264	0.00137112	1	0.000706119	2.00031	17.9734	7.79654	1.56162	1
4213	18152432	FBtr0072014 // eIF2B-delta // CG10315 gene product from transcript CG10315-RA // 59D9-5	eIF2B-delta	FBtr0072014	4.99387e-11	2.14272e-09	3.53268e-07	3.45548e-05	1.8193e-07	1.98914	67.5588	5.53694	0.295046	1
838	18133743	FBtr0079063 // TpnC25D // Troponin C at 25D // 25D1-25D1 // 33752 /// NM_135071 // TpnC	TpnC25D	FBtr0079063	8.21167e-10	6.86762e-08	3.852e-06	0.00108145	1.98375e-06	1.98147	48.3796	6.17284	0.45933	1
4154	18152170	FBtr0071827 // Mes4 // Mesoderm-expressed 4 // 58D8-58D8 // 37560 /// FBtr0301243 // Me	Mes4	FBtr0071827	2.8648e-11	8.91857e-11	3.30838e-08	1.44803e-06	1.70379e-08	1.9777	72.1273	3.91779	0.195544	1
6619	18166455	FBtr0076457 // aay // astray // 67B5-67B5 // 39085 /// NM_079277 // aay // astray // 67	aay	FBtr0076457	9.07229e-11	1.94458e-06	4.78725e-05	0.0292198	2.4654e-05	1.94566	62.955	12.2526	0.700649	1
10230	18186615	FBtr0083266 // Zip3 // Zinc/iron regulated transporter-related protein 3 // 89B12-89B12	Zip3	FBtr0083266	1.11697e-06	2.60543e-06	5.98434e-05	0.0389116	3.08189e-05	1.94315	19.3782	3.92699	0.729541	1
1830	18138741	FBtr0331498 // CG43773 // CG43773 gene product from transcript CG43773-RA // 24D3-24D3	CG43773	FBtr0331498	8.47704e-11	1.37382e-06	3.65798e-05	0.0207734	1.88383e-05	1.94052	63.4631	11.6331	0.659896	1
15007	18214291	FBtr0070734 // CG2871 // CG2871 gene product from transcript CG2871-RA // 4D1-4D1 // 31	CG2871	FBtr0070734	0.00606362	0.000872525	0.00571483	1	0.0029431	1.93922	4.75404	2.73597	2.07182	1
7418	18170838	NM_167894 // Cct1 // CTP:phosphocholine cytidylyltransferase 1 // 62A3-62A5 // 117353 /	Cct1	NM_167894	1.36721e-06	6.22398e-07	1.98027e-05	0.00953144	1.01982e-05	1.93843	18.8534	3.06739	0.585708	1
1076	18135027	FBtr0080290 // CG12264 // CG12264 gene product from transcript CG12264-RA // 33B5-33B5	CG12264	FBtr0080290	1.02267e-12	2.33871e-12	3.5471e-09	3.81303e-08	1.82673e-09	1.92819	106.318	3.46209	0.117228	1
10630	18188807	FBtr0085307 // CG9989 // CG9989 gene product from transcript CG9989-RA // 98E1-98E1 //	CG9989	FBtr0085307	0.000122693	0.00214655	0.011521	1	0.00593322	1.92672	9.74918	6.81458	2.51636	1
12425	18199408	FBtr0084729 // CG13641 // CG13641 gene product from transcript CG13641-RA // 96B1-96B1	CG13641	FBtr0084729	5.63246e-11	1.57417e-06	4.04623e-05	0.0237363	2.08378e-05	1.92093	66.6061	12.0809	0.652959	1
6509	18165758	NR_003122 // Eip63F-2 // Ecdysone-induced protein 63F 2 // 63F7-64A1 // 4379905	Eip63F-2	NR_003122	7.38764e-05	2.82045e-05	0.000385556	0.395517	0.000198558	1.91756	10.5663	3.01754	1.02809	1
14600	18211834	FBtr0306055 // CG43182 // CG43182 gene product from transcript CG43182-RA // 1A5-1A5 //	CG43182	FBtr0306055	0.000323364	0.000455731	0.00349059	1	0.00179763	1.88624	8.30786	3.81028	1.65109	1
10150	18186197	FBtr0082826 // Cht5 // CG9307 gene product from transcript CG9307-RA // 87F13-87F13 //	Cht5	FBtr0082826	2.89668e-07	7.38817e-06	0.000134319	0.107714	6.91731e-05	1.87932	23.1988	4.98776	0.774004	1
7464	18171092	FBtr0076567 // Cpr66D // Cuticular protein 66D // 66D9-66D9 // 38990 /// NM_168288 // C	Cpr66D	FBtr0076567	7.19717e-06	2.38801e-06	5.6244e-05	0.0357422	2.89653e-05	1.86738	14.9579	2.64388	0.636316	1
3224	18146640	NR_048017 // CR43414 // ncRNA // 38C4-38C4 // 12798021 /// NR_048016 // CR43414 // ncRN	CR43414	NR_048017	6.38625e-06	9.02491e-05	0.000961518	1	0.000495175	1.86246	15.2151	4.87362	1.15313	1
3052	18145718	NR_003761 // snoRNA:Me28S-C1237 // ncRNA // 36A3-36A3 // 5740145	snoRNA:Me28S-C1237	NR_003761	0.000864627	0.00197851	0.010842	1	0.00558353	1.86113	6.99105	4.29571	2.21205	1
12970	18202271	FBtr0299531 // CG34290 // CG34290 gene product from transcript CG34290-RB // 95F9-95F10	CG34290	FBtr0299531	2.12153e-05	3.93426e-06	8.20661e-05	0.0582167	4.22635e-05	1.85908	12.7795	2.40389	0.677176	1
7809	18173098	FBtr0304634 // CG43049 // CG43049 gene product from transcript CG43049-RA // 75E6-75E6	CG43049	FBtr0304634	4.20273e-07	2.64288e-07	1.02552e-05	0.00409508	5.28134e-06	1.8574	22.0877	2.78329	0.45364	1
2690	18143842	FBtr0081191 // CG10621 // CG10621 gene product from transcript CG10621-RA // 37B7-37B7	CG10621	FBtr0081191	4.84218e-10	1.06412e-06	3.00132e-05	0.0161644	1.54566e-05	1.85009	51.5566	7.83714	0.547238	1
8741	18178437	FBtr0075297 // CG3764 // CG3764 gene product from transcript CG3764-RB // 73E2-73E4 //	CG3764	FBtr0075297	6.07785e-10	2.88209e-10	7.97313e-08	4.67077e-06	4.10611e-08	1.84872	50.1667	2.55456	0.183318	1
9701	18183774	FBtr0082264 // pug // pugilist // 86C4-86C4 // 41279 /// NM_169350 // pug // pugilist /	pug	FBtr0082264	5.60924e-12	4.43528e-09	5.56867e-07	7.12529e-05	2.86782e-07	1.84856	87.282	6.2652	0.258412	1
2676	18143783	NM_001144363 // Irk3 // Inwardly rectifying potassium channel 3 // 37A1-37A1 // 35131 /	Irk3	NM_001144363	4.30239e-08	6.05472e-09	6.76885e-07	9.70771e-05	3.48591e-07	1.83914	29.6695	2.18	0.264514	1
1401	18136842	FBtr0080138 // CG31870 // CG31870 gene product from transcript CG31870-RC // 32B1-32B1	CG31870	FBtr0080138	2.11379e-09	3.78875e-08	2.55537e-06	0.000600273	1.316e-06	1.83513	43.1376	4.004	0.33415	1
15299	18215704	FBtr0273278 // CG12379 // CG12379 gene product from transcript CG12379-RB // 13E12-13E1	CG12379	FBtr0273278	1.9955e-05	6.36768e-05	0.000741322	0.868568	0.000381775	1.82942	12.8962	3.65658	1.02074	1
11130	18191725	NM_169364 // Rbp1 // RNA-binding protein 1 // 86C6-86C6 // 41294 /// FBtr0082277 // Rbp	Rbp1	NM_169364	1.21961e-13	5.62876e-11	2.29681e-08	9.14341e-07	1.18284e-08	1.82438	135.762	5.42079	0.143743	1
215	18130417	---		---	0.0129684	0.00235569	0.0123991	1	0.00638545	1.82428	3.99455	2.40212	2.16486	1
8240	18175843	FBtr0072823 // CG13926 // CG13926 gene product from transcript CG13926-RA // 62A8-62A8	CG13926	FBtr0072823	2.88731e-08	1.27905e-07	6.03372e-06	0.00200035	3.10733e-06	1.82241	31.2045	3.33901	0.385215	1
4011	18151379	FBtr0086758 // CG18536 // CG18536 gene product from transcript CG18536-RA // 55C2-55C2	CG18536	FBtr0086758	5.40096e-05	6.40311e-06	0.000120683	0.0937277	6.21509e-05	1.82172	11.0939	2.10717	0.683784	1
11194	18192125	NR_048409 // mir-2494 // mir-2494 stem loop // 89D5-89D5 // 12798429 /// FBtr0304304 //	mir-2494	NR_048409	6.50376e-10	0.00462527	0.0211764	1	0.0109057	1.82163	49.7592	35.6611	2.58002	1
16115	18219643	---		---	2.52594e-06	1.55103e-05	0.000239282	0.221433	0.000123228	1.81712	17.33	3.76637	0.782397	1
13744	18206977	NM_078515 // CBP // sarcoplasmic calcium-binding protein // 7B2-7B2 // 31669 /// NM_206	CBP	NM_078515	0.000281592	0.00076579	0.00518855	1	0.00267207	1.81531	8.50446	3.85289	1.63096	1
15029	18214413	FBtr0070827 // CG3011 // CG3011 gene product from transcript CG3011-RA // 5C7-5C7 // 31	CG3011	FBtr0070827	4.31697e-09	2.57863e-09	3.9706e-07	4.15486e-05	2.04483e-07	1.81242	39.5277	2.47997	0.225864	1
6837	18167830	FBtr0073309 // CG11353 // CG11353 gene product from transcript CG11353-RB // 64B9-64B9	CG11353	FBtr0073309	0.00117219	0.000411964	0.00324364	1	0.00167045	1.80907	6.6108	2.59046	1.41067	1
9190	18180661	NR_003858 // snoRNA:Psi18S-1397 // ncRNA // 64E6-64E6 // 5740683	snoRNA:Psi18S-1397	NR_003858	0.00294342	0.000697757	0.004839	1	0.00249205	1.80475	5.53185	2.40732	1.56663	1
10779	18189641	FBtr0085459 // CG18731 // CG18731 gene product from transcript CG18731-RA // 99B9-99B9	CG18731	FBtr0085459	6.17412e-05	3.11823e-05	0.000416155	0.435601	0.000214317	1.80389	10.8663	2.59226	0.858812	1
6117	18163498	FBtr0100095 // CG34040 // CG34040 gene product from transcript CG34040-RA // 58A2-58A2	CG34040	FBtr0100095	6.33466e-14	0.000241593	0.00212691	1	0.00109534	1.80276	146.326	50.8216	1.25034	1
3285	18146854	NR_073807 // CR43839 // ncRNA // 37E3-37E3 // 14462804	CR43839	NR_073807	7.75692e-07	0.000698735	0.00484278	1	0.002494	1.79727	20.3548	8.73634	1.54513	1
247	18130481	---		---	0.118983	0.00783602	0.032047	1	0.016504	1.79526	2.05512	1.63709	2.86771	1
6395	18165029	NR_073881 // CR43730 // ncRNA // 53B1-53B1 // 14462594	CR43730	NR_073881	0.000512066	0.000199317	0.00180836	1	0.000931294	1.79507	7.67513	2.52922	1.18632	1
11525	18194195	FBtr0082679 // Hsp70Ba // Heat-shock-protein-70Ba // 87B12-87B12 // 44921 /// NM_169469	Hsp70Ba	FBtr0082679	0.000953079	0.000153513	0.00146272	1	0.000753292	1.79507	6.86802	2.15149	1.12774	1
3093	18146038	FBtr0299967 // CG42368 // CG42368 gene product from transcript CG42368-RA // 26C4-26D1	CG42368	FBtr0299967	1.20292e-08	6.45671e-08	3.72288e-06	0.00101776	1.91726e-06	1.79446	34.8222	3.22118	0.333013	1
7538	18171482	FBtr0072881 // CG32302 // CG32302 gene product from transcript CG32302-RA // 62D4-62D5	CG32302	FBtr0072881	6.68609e-05	0.00729683	0.0303901	1	0.0156507	1.79291	10.7324	8.32747	2.7933	1
1919	18139343	FBtr0080610 // rk // rickets // 34E5-34E6|2-48.8 cM // 34819 /// NM_057354 // rk // ric	rk	FBtr0080610	1.40609e-05	5.42666e-06	0.000106204	0.0797638	5.46942e-05	1.79276	13.5781	2.38014	0.631055	1
987	18134566	FBtr0079863 // CG13116 // CG13116 gene product from transcript CG13116-RA // 30C6-30C6	CG13116	FBtr0079863	4.50632e-06	1.12235e-05	0.000186738	0.161853	9.6169e-05	1.78864	15.9849	3.12247	0.70322	1
4824	18155693	NR_048202 // CR43257 // ncRNA // 60E1-60E1 // 12797864	CR43257	NR_048202	0.000877836	8.90031e-05	0.000954476	1	0.000491549	1.78781	6.97182	1.94407	1.00385	1
8635	18177940	FBtr0075817 // CG10710 // CG10710 gene product from transcript CG10710-RA // 70B4-70B4	CG10710	FBtr0075817	6.68212e-10	8.72455e-07	2.57732e-05	0.013295	1.3273e-05	1.78275	49.5973	6.46685	0.469394	1
2712	18143982	FBtr0081276 // CG10337 // CG10337 gene product from transcript CG10337-RA // 37F1-37F1	CG10337	FBtr0081276	2.03734e-05	0.00300181	0.0150802	1	0.00776619	1.77991	12.8566	7.57132	2.12007	1
8656	18178030	FBtr0075699 // bmm // brummer // 70F5-70F5 // 39611 /// NM_140466 // bmm // brummer //	bmm	FBtr0075699	1.70457e-09	2.79958e-06	6.31143e-05	0.0417362	3.25034e-05	1.77932	44.2826	6.82645	0.554963	1
9205	18180712	FBtr0302318 // CG34256 // CG34256 gene product from transcript CG34256-RB // 75F2-75F2	CG34256	FBtr0302318	9.1704e-07	2.33063e-05	0.000335454	0.329426	0.000172757	1.7792	19.9015	4.30899	0.779456	1
9879	18184819	FBtr0078607 // Osi15 // Osiris 15 // 83E2-83E2 // 40771 /// NM_141379 // Osi15 // Osiri	Osi15	FBtr0078607	3.15298e-05	3.90873e-06	8.18723e-05	0.0578613	4.21637e-05	1.77778	12.0437	1.94855	0.582442	1
11290	18192600	NR_074039 // CR43653 // ncRNA // 93E5-93E5 // 14462499	CR43653	NR_074039	9.9122e-05	7.56483e-05	0.00084455	1	0.000434937	1.77676	10.0873	2.67233	0.953709	1
3697	18149601	FBtr0088656 // CG13748 // CG13748 gene product from transcript CG13748-RA // 44F9-44F9	CG13748	FBtr0088656	6.2371e-06	0.00023252	0.00205813	1	0.00105992	1.77124	15.2664	4.95179	1.1677	1
6222	18164167	FBtr0087398 // Fs // Follistatin // 51E7-51E10 // 2768836 /// NM_144119 // Fs // Follis	Fs	FBtr0087398	5.85702e-06	1.01496e-05	0.000172564	0.146767	8.88695e-05	1.76579	15.4033	2.83066	0.661569	1
7682	18172180	FBtr0303231 // CG34427 // CG34427 gene product from transcript CG34427-RB // 66D15-66D1	CG34427	FBtr0303231	7.65708e-06	7.63972e-05	0.00084985	1	0.000437667	1.76488	14.826	3.84339	0.933238	1
6157	18163688	FBtr0302826 // CG34212 // CG34212 gene product from transcript CG34212-RB // 42A8-42A8	CG34212	FBtr0302826	3.28854e-10	2.74847e-05	0.000378251	0.385832	0.000194797	1.7644	54.005	11.6794	0.778552	1
8659	18178041	---		---	0.00414182	0.0018778	0.0104002	1	0.00535603	1.762	5.1571	2.60108	1.81573	1
2932	18145258	FBtr0080565 // CG33307 // CG33307 gene product from transcript CG33307-RA // 34D7-34D7	CG33307	FBtr0080565	4.28314e-08	4.44537e-08	2.8123e-06	0.000702905	1.44832e-06	1.76157	29.6863	2.44857	0.296933	1
7328	18170394	FBtr0078339 // CG7632 // CG7632 gene product from transcript CG7632-RA // 78C6-78C6 //	CG7632	FBtr0078339	5.7963e-12	5.6969e-10	1.34761e-07	9.22117e-06	6.94008e-08	1.7615	86.9492	4.08966	0.169326	1
4398	18153457	FBtr0087277 // CG30091 // CG30091 gene product from transcript CG30091-RA // 52B5-52B5	CG30091	FBtr0087277	1.17023e-06	0.000539877	0.00395506	1	0.00203683	1.76114	19.2562	7.28248	1.36148	1
1786	18138545	NR_047960 // CR43412 // ncRNA // 35E1-35E1 // 12798233	CR43412	NR_047960	0.000118901	0.000704191	0.00487232	1	0.00250921	1.75935	9.79844	3.91188	1.43725	1
11267	18192533	NR_048467 // CR43474 // ncRNA // 94B8-94B8 // 12798513	CR43474	NR_048467	1.14814e-11	3.46518e-07	1.27384e-05	0.00535301	6.5602e-06	1.75332	80.2858	8.64487	0.387634	1
14100	18208820	FBtr0073777 // CG1673 // CG1673 gene product from transcript CG1673-RA // 11F1-11F3 //	CG1673	FBtr0073777	1.76601e-08	4.09021e-06	8.46139e-05	0.0604698	4.35755e-05	1.75202	33.1924	5.13726	0.55718	1
2753	18144184	FBtr0306031 // CG9270 // CG9270 gene product from transcript CG9270-RC // 38F6-38F6 //	CG9270	FBtr0306031	4.54085e-05	0.000100051	0.00104214	1	0.000536693	1.75075	11.3939	3.01683	0.95319	1
8085	18174852	NM_080091 // Faa // Fumarylacetoacetase // 64A5-64A5 // 45577 /// FBtr0073278 // Faa //	Faa	NM_080091	3.91582e-06	2.43893e-06	5.69503e-05	0.0364763	2.9329e-05	1.74469	16.3034	2.29603	0.506993	1
9419	18181919	NM_001274926 // CG43679 // CG43679 gene product from transcript CG43679-RA // 71B2-71B2	CG43679	NM_001274926	3.71223e-08	1.01224e-07	5.12502e-06	0.00158782	2.63935e-06	1.73573	30.2294	2.6443	0.314908	1
4870	18155949	NR_048086 // CR43605 // ncRNA // 47B11-47B11 // 12798401	CR43605	NR_048086	1.51169e-05	0.00160608	0.00922719	1	0.00475194	1.73537	13.4348	6.17613	1.65495	1
12698	18200743	FBtr0085588 // CG18682 // CG18682 gene product from transcript CG18682-RA // 99D7-99D7	CG18682	FBtr0085588	0.0035998	0.000341125	0.00279791	1	0.0014409	1.7338	5.30939	1.72418	1.16907	1
3642	18149279	FBtr0089049 // Gadd45 // CG11086 gene product from transcript CG11086-RA // 43A2-43A2 /	Gadd45	FBtr0089049	1.07921e-09	0.00093407	0.00601653	1	0.00309847	1.73211	46.8077	18.8216	1.44758	1
9417	18181915	NR_073928 // CR43652 // ncRNA // 69F7-69F7 // 14462854	CR43652	NR_073928	0.000148856	8.67976e-05	0.000936358	1	0.000482218	1.72952	9.44948	2.33209	0.888463	1
12649	18200513	---		---	0.00349353	0.00545702	0.0239886	1	0.0123539	1.72857	5.34221	3.34224	2.25226	1
14829	18213207	FBtr0333799 // ade5 // CG3989 gene product from transcript CG3989-RB // 11B16-11B16 //	ade5	FBtr0333799	1.36667e-08	1.63826e-07	7.22084e-06	0.00255443	3.71868e-06	1.72836	34.2727	3.15458	0.331356	1
4915	18156255	FBtr0088154 // ix // intersex // 47F5-47F5|2-60.5 cM // 45881 /// NM_136833 // ix // in	ix	FBtr0088154	1.09505e-06	6.17972e-07	1.97388e-05	0.00946605	1.01653e-05	1.72698	19.4302	2.15196	0.39871	1
597	18132449	FBtr0080836 // CG4455 // CG4455 gene product from transcript CG4455-RA // 35F12-35F12 /	CG4455	FBtr0080836	2.87292e-08	3.14331e-08	2.2404e-06	0.000498818	1.15379e-06	1.71577	31.2242	2.23518	0.257706	1
11551	18194442	FBtr0112880 // CG14906 // CG14906 gene product from transcript CG14906-RC // 89D6-89D6	CG14906	FBtr0112880	0.000333386	0.00197817	0.010842	1	0.00558353	1.71545	8.26487	3.83292	1.66954	1
12138	18197795	FBtr0112880 // CG14906 // CG14906 gene product from transcript CG14906-RC // 89D6-89D6	CG14906	FBtr0112880	0.000333386	0.00197817	0.010842	1	0.00558353	1.71545	8.26487	3.83292	1.66954	1
3311	18147031	FBtr0088383 // Fmrf // FMRFamide-related // 46C4-46C4 // 36030 /// NM_078945 // Fmrf //	Fmrf	FBtr0088383	1.21789e-09	4.23005e-07	1.48161e-05	0.0065165	7.63017e-06	1.71501	46.1274	4.71568	0.368034	1
13955	18208105	FBtr0303457 // GIIIspla2 // CG1583 gene product from transcript CG1583-RB // 7D17-7D17	GIIIspla2	FBtr0303457	0.000566864	0.000620794	0.00439783	1	0.00226485	1.7124	7.53936	2.65439	1.26745	1
2499	18142869	FBtr0079891 // CG5846 // CG5846 gene product from transcript CG5846-RA // 30F2-30F2 //	CG5846	FBtr0079891	7.03115e-17	4.5589e-10	1.14478e-07	7.3828e-06	5.89551e-08	1.71086	316.305	13.0184	0.148168	1
6162	18163704	FBtr0112410 // CG34217 // CG34217 gene product from transcript CG34217-RA // 44C2-44C2	CG34217	FBtr0112410	0.000294085	2.31178e-05	0.000333035	0.326805	0.000171511	1.71049	8.44244	1.58439	0.675611	1
5845	18161994	FBtr0072208 // CG3803 // CG3803 gene product from transcript CG3803-RA // 60A13-60A13 /	CG3803	FBtr0072208	1.47698e-08	1.18527e-08	1.06495e-06	0.000189216	5.4844e-07	1.70005	33.9424	2.06414	0.218927	1
13647	18206387	NM_078609 // Ahcy13 // Adenosylhomocysteinase at 13 // 13C3-13C3 // 32471 /// FBtr00740	Ahcy13	NM_078609	2.34777e-10	4.49793e-10	1.14478e-07	7.28495e-06	5.89551e-08	1.69973	56.2247	2.25442	0.144348	1
8219	18175737	FBtr0072596 // CG13901 // CG13901 gene product from transcript CG13901-RB // 61D2-61D2	CG13901	FBtr0072596	0.00035266	4.56263e-05	0.000565461	0.629465	0.000291208	1.69595	8.18608	1.67302	0.735747	1
11378	18193307	FBtr0085859 // CG2150 // CG2150 gene product from transcript CG2150-RA // 100D2-100D2 /	CG2150	FBtr0085859	2.25324e-08	0.000816929	0.00544696	1	0.00280515	1.69424	32.1936	11.5696	1.29375	1
1265	18135984	NM_078820 // hgo // homogentisate 1,2-dioxygenase // 32D5-32D5 // 34552 /// FBtr0080201	hgo	NM_078820	5.23928e-06	8.6001e-07	2.55631e-05	0.0131103	1.31648e-05	1.69365	15.6485	1.69098	0.389017	1
9779	18184253	FBtr0082639 // hug // hugin // 87B15-87B15 // 41547 /// NM_079605 // hug // hugin // 87	hug	FBtr0082639	0.00142906	4.75699e-05	0.000586272	0.655751	0.000301926	1.69039	6.36972	1.29516	0.731993	1
599	18132458	FBtr0080546 // cenG1A // centaurin gamma 1A // 34D6-34E2 // 34803 /// FBtr0080547 // ce	cenG1A	FBtr0080546	4.68473e-09	2.5496e-08	1.96902e-06	0.000405506	1.01403e-06	1.69024	39.1323	2.57519	0.236906	1
3171	18146450	FBtr0303929 // CG42844 // CG42844 gene product from transcript CG42844-RA // 30A8-30A8	CG42844	FBtr0303929	0.00112142	0.000157515	0.00149474	1	0.00076978	1.68925	6.66536	1.68514	0.910152	1
6758	18167326	NM_139456 // DmsR-1 // Dromyosuppressin receptor 1 // 62D6-62D6 // 38298 /// NM_0012743	DmsR-1	NM_139456	6.18317e-05	9.71007e-06	0.000166479	0.140557	8.57354e-05	1.68836	10.8639	1.68191	0.557341	1
2695	18143861	FBtr0081178 // Ttc19 // Tetratricopeptide repeat domain 19 // 37B11-37B11 // 35172 ///	Ttc19	FBtr0081178	3.54317e-09	1.20837e-09	2.29336e-07	1.95181e-05	1.18107e-07	1.6838	40.4978	1.77245	0.15756	1
1931	18139436	NR_001679 // snRNA:U4:39B // small nuclear RNA U4 at 39B // 39B3-39B3 // 3772712	snRNA:U4:39B	NR_001679	0.000706617	0.000106182	0.00109137	1	0.000562048	1.68259	7.25008	1.67549	0.83196	1
8057	18174736	NM_079204 // Tie // Tie-like receptor tyrosine kinase // 64B9-64B9 // 38559 /// FBtr007	Tie	NM_079204	4.67326e-07	1.1675e-07	5.67143e-06	0.00182818	2.92075e-06	1.68138	21.7791	1.7251	0.285152	1
3265	18146792	NR_073686 // CR43767 // ncRNA // 21F1-21F1 // 14462658	CR43767	NR_073686	2.2652e-06	0.00023961	0.00211172	1	0.00108752	1.67895	17.5929	4.71622	0.965071	1
10348	18187191	FBtr0083882 // Sirt2 // CG5085 gene product from transcript CG5085-RA // 92E3-92E3 // 4	Sirt2	FBtr0083882	0.104408	0.0123095	0.0455179	1	0.0234414	1.67623	2.16079	1.55082	2.58377	1
2546	18143138	FBtr0080175 // CG14069 // CG14069 gene product from transcript CG14069-RA // 32B4-32B4	CG14069	FBtr0080175	1.6011e-07	6.5771e-05	0.000759562	0.895811	0.000391169	1.67435	25.0661	5.20588	0.747669	1
11733	18195509	FBtr0078881 // CG14655 // CG14655 gene product from transcript CG14655-RA // 82D5-82D5	CG14655	FBtr0078881	1.66058e-07	3.50048e-07	1.28105e-05	0.00540619	6.59732e-06	1.67356	24.9477	2.26252	0.326486	1
14086	18208761	FBtr0073721 // CG2200 // CG2200 gene product from transcript CG2200-RA // 11D10-11D10 /	CG2200	FBtr0073721	0.00156388	0.0021988	0.0117245	1	0.00603805	1.67258	6.26169	2.70875	1.55733	1
7800	18173058	FBtr0303850 // CG42831 // CG42831 gene product from transcript CG42831-RA // 67F1-67F1	CG42831	FBtr0303850	0.000173937	3.60061e-05	0.000470153	0.501189	0.000242125	1.67188	9.21259	1.70998	0.66821	1
8712	18178278	FBtr0075470 // CG13044 // CG13044 gene product from transcript CG13044-RA // 72E1-72E1	CG13044	FBtr0075470	1.29139e-14	9.13186e-06	0.00015806	0.132342	8.13996e-05	1.67121	175.41	25.8505	0.530538	1
11436	18193725	FBtr0081693 // Ccp84Ac // CG1327 gene product from transcript CG1327-RA // 84A3-84A4 //	Ccp84Ac	FBtr0081693	6.32504e-09	0.00106705	0.00667552	1	0.00343784	1.67008	37.711	13.6261	1.30079	1
6318	18164680	FBtr0304897 // CG43110 // CG43110 gene product from transcript CG43110-RA // 54B17-54B1	CG43110	FBtr0304897	3.28692e-05	5.24319e-05	0.000637225	0.720852	0.000328166	1.66709	11.9683	2.34666	0.705865	1
14667	18212252	FBtr0070460 // gt // giant // 3A3-3A3|1-0.9 cM // 31227 /// NM_080310 // gt // giant //	gt	FBtr0070460	8.81877e-08	4.03013e-07	1.42689e-05	0.00621243	7.34839e-06	1.66109	27.0725	2.43268	0.323488	1
7594	18171784	FBtr0305649 // CG33267 // CG33267 gene product from transcript CG33267-RB // 68C13-68C1	CG33267	FBtr0305649	0.000427438	0.000265402	0.00228596	1	0.00117725	1.66013	7.92006	2.07372	0.942591	1
4163	18152196	---		---	0.000727756	0.000555856	0.00403051	1	0.00207568	1.65888	7.21189	2.1951	1.09574	1
11277	18192562	NR_074035 // Hsromega // Heat shock RNA omega // 93D4-93D5 // 3772547 /// NR_048446 //	Hsromega	NR_074035	6.98696e-12	2.90643e-11	1.43754e-08	4.7253e-07	7.40322e-09	1.65816	85.0774	2.2189	0.0938914	1
9408	18181874	NR_048256 // mir-4968 // mir-4968 stem loop // 68C13-68C13 // 12798200 /// FBtr0309720	mir-4968	NR_048256	2.99834e-06	1.10722e-06	3.11051e-05	0.0168105	1.60189e-05	1.65217	16.9226	1.7233	0.366603	1
7039	18168965	---		---	0.00141424	0.00836332	0.0336305	1	0.0173195	1.65176	6.38228	3.81561	2.15224	1
13969	18208197	FBtr0071251 // CG1789 // CG1789 gene product from transcript CG1789-RA // 8A3-8A3 // 31	CG1789	FBtr0071251	0.00185893	6.28596e-05	0.000736007	0.858341	0.000379039	1.64967	6.05742	1.17696	0.69948	1
5246	18158743	FBtr0088957 // CG1600 // CG1600 gene product from transcript CG1600-RA // 43D2-43D3 //	CG1600	FBtr0088957	2.82151e-07	9.01547e-06	0.000156543	0.130706	8.06186e-05	1.6488	23.279	3.24601	0.501982	1
4261	18152709	FBtr0072264 // CG13575 // CG13575 gene product from transcript CG13575-RA // 60C4-60C4	CG13575	FBtr0072264	0.00465676	0.000526588	0.00388035	1	0.00199835	1.64876	5.03152	1.47739	1.05705	1
13051	18202828	NM_142518 // gatA // glutamyl-tRNA amidotransferase subunit A // 91E4-91F2 // 42283 ///	gatA	NM_142518	6.74039e-05	3.17702e-06	6.92327e-05	0.0472114	3.56543e-05	1.64819	10.7189	1.26682	0.425468	1
3748	18149936	FBtr0088259 // Prx2540-2 // Peroxiredoxin 2540-2 // 47A7-47A7 // 36098 /// NM_078959 //	Prx2540-2	FBtr0088259	2.0062e-05	0.000783838	0.0052758	1	0.002717	1.64714	12.886	4.11068	1.14842	1
10585	18188540	FBtr0100553 // CG14245 // CG14245 gene product from transcript CG14245-RA // 97C5-97C5	CG14245	FBtr0100553	0.000125237	0.000418956	0.00327861	1	0.00168846	1.64699	9.71706	2.70681	1.00282	1
8720	18178314	FBtr0075424 // Cpr72Ec // Cuticular protein 72Ec // 72E2-72E2 // 39816 /// NM_140627 //	Cpr72Ec	FBtr0075424	1.29493e-09	0.000523408	0.00386915	1	0.00199258	1.6459	45.7856	13.3336	1.04838	1
8214	18175705	FBtr0331771 // CG13895 // CG13895 gene product from transcript CG13895-RA // 61C8-61C8	CG13895	FBtr0331771	3.83894e-07	1.20374e-05	0.000196869	0.173206	0.000101386	1.64453	22.3538	3.23276	0.520625	1
8389	18176602	FBtr0077065 // CG13295 // CG13295 gene product from transcript CG13295-RA // 65A5-65A5	CG13295	FBtr0077065	0.000103849	8.97907e-06	0.000156077	0.130196	8.03786e-05	1.64384	10.0128	1.37851	0.495627	1
13159	18203447	NR_048434 // CR43282 // ncRNA // 92B7-92B7 // 12798488 /// NR_048435 // CR43282 // ncRN	CR43282	NR_048434	0.00412837	0.00181035	0.0101611	1	0.00523291	1.6429	5.16061	1.9815	1.38228	1
5985	18162805	---		---	0.00255492	0.00116564	0.00716866	1	0.00369181	1.6398	5.69106	1.95179	1.23465	1
1797	18138591	NR_048023 // mir-4973 // mir-4973 stem loop // 38C10-38C10 // 12798027 /// FBtr0309623	mir-4973	NR_048023	1.68634e-09	9.3854e-10	1.89122e-07	1.51691e-05	9.73963e-08	1.63855	44.3406	1.68861	0.137098	1
4879	18156033	NR_073832 // CR43790 // ncRNA // 41F6-41F6 // 14462541	CR43790	NR_073832	0.000210472	0.00153612	0.0088878	1	0.00457715	1.63657	8.92793	3.24266	1.30753	1
11945	18196664	FBtr0082403 // RpL24-like // Ribosomal protein L24-like // 86E5-86E5 // 41372 /// NM_14	RpL24-like	FBtr0082403	2.54066e-06	8.73214e-07	2.57732e-05	0.0133049	1.3273e-05	1.6357	17.316	1.63568	0.340057	1
7767	18172688	NM_001104177 // Ir76a // Ionotropic receptor 76a // 76C6-76C6 // 40157 /// FBtr0301607	Ir76a	NM_001104177	0.000280475	8.14997e-05	0.000893373	1	0.000460081	1.63569	8.51015	1.67486	0.708507	1
9711	18183826	---		---	0.00137817	0.00052148	0.00385845	1	0.00198707	1.63552	6.41346	1.81914	1.02112	1
8333	18176335	FBtr0073252 // Cpr64Ac // Cuticular protein 64Ac // 64A10-64A10 // 38510 /// NM_139617	Cpr64Ac	FBtr0073252	1.42428e-15	0.00657888	0.0280294	1	0.0144349	1.63402	225.25	119.839	1.91529	1
6191	18163911	FBtr0088090 // Egm // Enigma // 48A3-48A3 // 36242 /// NM_136843 // Egm // Enigma // 48	Egm	FBtr0088090	2.4107e-07	6.9603e-08	3.8865e-06	0.00109591	2.00152e-06	1.6331	23.7642	1.5627	0.236731	1
4397	18153452	FBtr0087279 // CG30090 // CG30090 gene product from transcript CG30090-RA // 52C1-52C1	CG30090	FBtr0087279	2.6492e-09	1.14188e-05	0.000188832	0.16454	9.72473e-05	1.63298	41.9651	5.84751	0.501632	1
4143	18152119	FBtr0071765 // CG11269 // CG11269 gene product from transcript CG11269-RA // 58C1-58C1	CG11269	FBtr0071765	5.96434e-05	4.29654e-06	8.78799e-05	0.0634467	4.52575e-05	1.63248	10.9248	1.30145	0.428861	1
3101	18146095	FBtr0310075 // nimC1 // nimrod C1 // 34E5-34E5 // 34816 /// FBtr0080615 // nimC1 // nim	nimC1	FBtr0310075	2.84437e-10	2.05096e-05	0.000301312	0.290775	0.000155174	1.6315	54.9506	8.40452	0.550608	1
2672	18143767	FBtr0081077 // Cyp310a1 // CG10391 gene product from transcript CG10391-RA // 36F8-36F8	Cyp310a1	FBtr0081077	6.40193e-09	0.000317525	0.00265504	1	0.00136733	1.63007	37.6548	9.4998	0.908232	1
10017	18185521	NM_141699 // eloF // elongase F // 85E10-85E10 // 41211 /// FBtr0082144 // eloF // elon	eloF	NM_141699	3.16388e-11	0.00031632	0.00264768	1	0.00136353	1.62984	71.2901	17.9611	0.906996	1
11147	18191847	FBtr0302394 // CG42650 // CG42650 gene product from transcript CG42650-RA // 84D5-84D5	CG42650	FBtr0302394	8.3177e-08	6.85438e-07	2.13099e-05	0.0104809	1.09745e-05	1.62958	27.2765	2.44958	0.323301	1
10635	18188849	FBtr0085328 // CG14529 // CG14529 gene product from transcript CG14529-RA // 98F1-98F1	CG14529	FBtr0085328	0.00246549	0.00822575	0.0332164	1	0.0171062	1.62763	5.73151	3.21186	2.01739	1
11422	18193619	FBtr0305573 // unk // unkempt // 94E1-94E2|3-79.2 cM // 42738 /// FBtr0305572 // unk //	unk	FBtr0305573	2.69506e-07	3.66267e-07	1.32554e-05	0.00565311	6.82646e-06	1.62712	23.4195	1.91039	0.29366	1
3400	18147693	FBtr0309055 // Dro // Drosocin // 51C1-51C1 // 36635 /// NM_001259395 // Dro // Drosoci	Dro	FBtr0309055	0.0400328	0.00428562	0.0199857	1	0.0102925	1.62671	2.96436	1.36885	1.66237	1
4853	18155894	NR_048143 // snoRNA:abba-a // ncRNA // 56A2-56A2 // 12798342	snoRNA:abba-a	NR_048143	0.000100073	1.53022e-05	0.000236742	0.218547	0.00012192	1.62647	10.072	1.44864	0.517783	1
1693	18138113	FBtr0303281 // CG42751 // CG42751 gene product from transcript CG42751-RA // 33A4-33A4	CG42751	FBtr0303281	0.00465486	0.0121832	0.0451604	1	0.0232573	1.62	5.03196	3.13921	2.24588	1
654	18132752	FBtr0080536 // CG16863 // CG16863 gene product from transcript CG16863-RA // 34D1-34D1	CG16863	FBtr0080536	0.00016593	0.000839543	0.00554802	1	0.00285719	1.61823	9.28386	2.79778	1.0849	1
14313	18209993	NM_078698 // cactin // CG1676 gene product from transcript CG1676-RA // 19D1-19D1 // 33	cactin	NM_078698	9.42663e-14	1.38543e-07	6.40594e-06	0.00216481	3.29901e-06	1.61564	139.824	9.66595	0.248865	1
5506	18160245	FBtr0087560 // Arc1 // Activity-regulated cytoskeleton associated protein 1 // 50F6-50F	Arc1	FBtr0087560	7.67805e-08	2.84975e-08	2.10469e-06	0.000452681	1.0839e-06	1.6145	27.5577	1.53302	0.200266	1
7939	18173884	FBtr0076497 // Hsp67Bc // Heat shock gene 67Bc // 67B2-67B2 // 39071 /// NM_079270 // H	Hsp67Bc	FBtr0076497	0.00999239	0.0078116	0.0319792	1	0.0164691	1.61421	4.24863	2.26423	1.91855	1
11812	18195894	NM_079546 // mRpS9 // mitochondrial ribosomal protein S9 // 84E4-84E4 // 40932 /// FBtr	mRpS9	NM_079546	5.36934e-09	1.77538e-09	3.05028e-07	2.86449e-05	1.57087e-07	1.61162	38.4807	1.48306	0.138745	1
9713	18183829	---		---	7.10851e-09	0.00112864	0.00697525	1	0.0035922	1.6107	37.1708	11.7532	1.1383	1
8666	18178058	FBtr0075665 // CG12310 // CG12310 gene product from transcript CG12310-RA // 71B2-71B2	CG12310	FBtr0075665	5.60618e-14	1.00757e-07	5.12502e-06	0.0015809	2.63935e-06	1.60997	148.383	9.67411	0.234709	1
3944	18151025	FBtr0087157 // CG4398 // CG4398 gene product from transcript CG4398-RA // 53C4-53C4 //	CG4398	FBtr0087157	0.00604471	0.00357539	0.0172706	1	0.00889426	1.60988	4.75728	2.00201	1.51499	1
10411	18187580	FBtr0084254 // CG7054 // CG7054 gene product from transcript CG7054-RA // 94A16-94A16 /	CG7054	FBtr0084254	0.000214827	1.4087e-05	0.000222153	0.201719	0.000114407	1.60579	8.8977	1.19685	0.484245	1
10059	18185709	FBtr0300901 // CG18643 // CG18643 gene product from transcript CG18643-RB // 86E5-86E5	CG18643	FBtr0300901	6.22465e-07	5.9157e-07	1.9158e-05	0.00906966	9.86621e-06	1.60254	20.9636	1.71883	0.295169	1
10504	18188128	FBtr0303478 // CG11089 // CG11089 gene product from transcript CG11089-RD // 96B2-96B2	CG11089	FBtr0303478	1.11993e-06	8.12024e-05	0.000891315	1	0.000459021	1.60162	19.3712	3.49085	0.64875	1
10788	18189692	FBtr0303478 // CG11089 // CG11089 gene product from transcript CG11089-RD // 96B2-96B2	CG11089	FBtr0303478	1.11993e-06	8.12024e-05	0.000891315	1	0.000459021	1.60162	19.3712	3.49085	0.64875	1
991	18134575	NM_135469 // IP3K1 // Inositol 1,4,5-triphosphate kinase 1 // 30C9-30D1 // 34300 /// NM	IP3K1	NM_135469	5.21474e-08	4.38294e-07	1.52209e-05	0.00674863	7.83868e-06	1.60096	28.9532	2.26433	0.281544	1
5155	18158021	FBtr0088245 // CG7686 // CG7686 gene product from transcript CG7686-RA // 47C3-47C3 //	CG7686	FBtr0088245	2.75094e-09	2.7241e-08	2.03026e-06	0.00043283	1.04557e-06	1.60014	41.7723	2.22454	0.191714	1
