# Supplementary material for: Enhancing folic acid metabolism suppresses defects associated with loss of Drosophila mitofusin
Source: Cell Death Dis. 2019 Mar 25;10(4):288. doi: 10.1038/s41419-019-1496-2 (PMC6433915; doi:10.1038/s41419-019-1496-2)
Supplement: Supplementary file 3 — Table 3 [file 41419_2019_1496_MOESM3_ESM.xlsx]

## Sheet: Partek Pathway (Mfn)
Pathway Name	Pathway ID	Enrichment Score	Enrichment p-value	"-LOG(p-value)"	% genes in pathway that are present	da>Mfn2 RNAi vs. daGal4/+ score	# genes in list, in pathway	# genes not in list, in pathway	# genes in list, not in pathway
One carbon pool by folate	kegg_pathway_44	10.2942	3.38296e-05	4.4707	60	8.06655	3	2	24
Energy Metabolism	kegg_pathway_47	7.50435	0.000550686	3.2591	8.57143	7.09987	6	64	21
Glycine, serine and threonine metabolism	kegg_pathway_100	5.07181	0.00627103	2.20266	25	7.0202	2	6	25
Purine metabolism	kegg_pathway_30	4.81782	0.00808439	2.09235	6.0241	7.68617	5	78	22
Cysteine and methionine metabolism	kegg_pathway_111	4.25312	0.0142198	1.84711	16.6667	10.5772	2	10	25
Tyrosine metabolism	kegg_pathway_114	3.95125	0.0192307	1.716	14.2857	5.83915	2	12	25
Linoleic acid metabolism	kegg_pathway_52	2.79067	0.0613799	1.21197	25	3.20705	1	3	26
Glycerophospholipid metabolism	kegg_pathway_69	2.59966	0.0742991	1.12902	6.89655	4.70649	2	27	25
Arachidonic acid metabolism	kegg_pathway_5	2.40028	0.090693	1.04243	16.6667	3.20705	1	5	26
alpha-Linolenic acid metabolism	kegg_pathway_102	2.40028	0.090693	1.04243	16.6667	3.20705	1	5	26
Endocytosis	kegg_pathway_122	2.17577	0.113521	0.944924	3.94737	4.76552	3	73	24
Propanoate metabolism	kegg_pathway_124	2.12759	0.119124	0.924001	12.5	11.8074	1	7	26
Phenylalanine metabolism	kegg_pathway_79	2.12759	0.119124	0.924001	12.5	3.10577	1	7	26
Ether lipid metabolism	kegg_pathway_129	1.83152	0.16017	0.795419	9.09091	3.20705	1	10	26
Carbon metabolism	kegg_pathway_50	1.82451	0.161296	0.792376	4.34783	7.0202	2	44	25
Glyoxylate and dicarboxylate metabolism	kegg_pathway_37	1.6793	0.186505	0.72931	7.69231	8.32923	1	12	26
Pyruvate metabolism	kegg_pathway_16	1.61258	0.199372	0.700336	7.14286	11.8074	1	13	26
Alanine, aspartate and glutamate metabolism	kegg_pathway_56	1.49379	0.224521	0.648743	6.25	8.32923	1	15	26
Base excision repair	kegg_pathway_120	1.49379	0.224521	0.648743	6.25	10.0497	1	15	26
Galactose metabolism	kegg_pathway_4	1.21913	0.295487	0.529462	4.54545	6.97015	1	21	26
Aminoacyl-tRNA biosynthesis	kegg_pathway_105	1.18192	0.306689	0.513302	4.34783	5.49798	1	22	26
Inositol phosphate metabolism	kegg_pathway_82	1.18192	0.306689	0.513302	4.34783	6.35823	1	22	26
Spliceosome	kegg_pathway_107	1.14205	0.319164	0.495986	2.73973	3.35151	2	71	25
Glycolysis / Gluconeogenesis	kegg_pathway_91	1.11297	0.328582	0.483356	4	11.8074	1	24	26
DNA replication	kegg_pathway_10	1.05037	0.349808	0.45617	3.7037	10.0497	1	26	26
Peroxisome	kegg_pathway_66	1.02116	0.360177	0.443484	3.57143	8.32923	1	27	26
Biosynthesis of amino acids	kegg_pathway_97	1.02116	0.360177	0.443484	3.57143	5.71117	1	27	26
Phosphatidylinositol signaling system	kegg_pathway_32	0.993207	0.370387	0.431344	3.44828	6.35823	1	28	26
Protein processing in endoplasmic reticulum	kegg_pathway_24	0.873751	0.417383	0.379465	2.22222	3.35151	2	88	25
Nucleotide excision repair	kegg_pathway_22	0.869579	0.419128	0.377653	2.94118	10.0497	1	33	26
Amino sugar and nucleotide sugar metabolism	kegg_pathway_21	0.847628	0.42843	0.36812	2.85714	5.13146	1	34	26
Starch and sucrose metabolism	kegg_pathway_6	0.767386	0.464225	0.333271	2.5641	6.97015	1	38	26
Pyrimidine metabolism	kegg_pathway_74	0.650595	0.521735	0.28255	2.17391	10.0497	1	45	26
FoxO signaling pathway	kegg_pathway_62	0.650595	0.521735	0.28255	2.17391	3.02962	1	45	26
Ribosome	kegg_pathway_118	0.481523	0.617842	0.209123	1.53846	7.40479	2	128	25
RNA transport	kegg_pathway_128	0.187816	0.828767	0.0815676	0.925926	8.66903	1	107	26
